# Supplementary material for: Identification and validation of a novel necroptosis-related prognostic signature in cervical squamous cell carcinoma and endocervical adenocarcinoma
Source: Front Oncol. 2022 Sep 16;12:1011000. doi: 10.3389/fonc.2022.1011000 (PMC9523405; doi:10.3389/fonc.2022.1011000)
Supplement: Supplementary Table 1 — The gene list expressed in CESC related to necroptosis. [file Table_1.csv]

	x
1	TNF
2	TNFRSF1A
3	TRADD
4	TRAF2
5	TRAF5
6	RIPK1
7	BIRC2
8	BIRC3
9	XIAP
10	RBCK1
11	RNF31
12	SHARPIN
13	SPATA2L
14	SPATA2
15	CYLD
16	FADD
17	CASP8
18	CFLAR
19	RIPK3
20	CYBB
21	CAMK2A
22	CAMK2D
23	CAMK2B
24	CAMK2G
25	SLC25A4
26	SLC25A5
27	SLC25A6
28	SLC25A31
29	PPID
30	VDAC1
31	VDAC2
32	VDAC3
33	GLUD2
34	GLUD1
35	GLUL
36	PYGL
37	PYGM
38	PYGB
39	MAPK8
40	MAPK10
41	MAPK9
42	FTH1
43	FTL
44	PLA2G4E
45	PLA2G4A
46	JMJD7-PLA2G4B
47	PLA2G4B
48	PLA2G4C
49	PLA2G4D
50	PLA2G4F
51	ALOX15
52	CAPN1
53	CAPN2
54	SMPD1
55	MLKL
56	PGAM5
57	DNM1L
58	NLRP3
59	PYCARD
60	CASP1
61	IL1B
62	CHMP2A
63	CHMP2B
64	CHMP3
65	RNF103-CHMP3
66	CHMP4B
67	CHMP4A
68	CHMP4C
69	CHMP6
70	VPS4B
71	VPS4A
72	CHMP1B
73	CHMP1A
74	CHMP5
75	CHMP7
76	TRPM7
77	IL1A
78	IL33
79	HMGB1
80	TNFSF10
81	TNFRSF10A
82	TNFRSF10B
83	FASLG
84	FAS
85	FAF1
86	IFNA1
87	IFNA2
88	IFNA4
89	IFNA5
90	IFNA6
91	IFNA7
92	IFNA8
93	IFNA10
94	IFNA13
95	IFNA14
96	IFNA16
97	IFNA17
98	IFNA21
99	IFNB1
100	IFNG
101	IFNAR1
102	IFNAR2
103	IFNGR1
104	IFNGR2
105	JAK1
106	JAK2
107	JAK3
108	TYK2
109	STAT1
110	STAT2
111	STAT3
112	STAT4
113	STAT5A
114	STAT5B
115	STAT6
116	IRF9
117	EIF2AK2
118	TLR4
119	TICAM2
120	TICAM1
121	TLR3
122	ZBP1
123	USP21
124	SQSTM1
125	HSP90AA1
126	HSP90AB1
127	TNFAIP3
128	PARP1
129	BID
130	BAX
131	AIFM1
132	PPIA
133	BCL2
