# Supplementary material for: Identification and validation of a novel necroptosis-related prognostic signature in cervical squamous cell carcinoma and endocervical adenocarcinoma
Source: Front Oncol. 2022 Sep 16;12:1011000. doi: 10.3389/fonc.2022.1011000 (PMC9523405; doi:10.3389/fonc.2022.1011000)
Supplement: Supplementary Table 2 — The necroptosis-related lncRNAs were screened by a co-expression network. [file Table_2.csv]

	necroptosis_gene	lncrna_id	cor	p_value
cor31100	TNFRSF1A	LINC01342	-0.540548824524106	7.38852942645009e-24
cor17351	TNFRSF1A	AC012360.3	-0.516427356091499	1.40311374602424e-21
cor21181	TNFRSF1A	AC007038.1	-0.500242126481531	3.77844695226144e-20
cor23971	TNFRSF1A	AC097639.1	-0.533156999746555	3.85720131660664e-23
cor48221	TNFRSF1A	AL109918.1	-0.533867380710086	3.29656440832357e-23
cor67351	TNFRSF1A	FAM83A-AS1	0.501967463969021	2.68194948445902e-20
cor90071	TNFRSF1A	AC008124.1	-0.527421874535314	1.35240414768244e-22
cor73715	TRAF2	ARRDC1-AS1	0.5279513389233	1.20570400404615e-22
cor116974	TRAF5	LINC02178	-0.528099887769675	1.16743958288512e-22
cor122674	TRAF5	KRT16P4	-0.523811207662547	2.94336100243712e-22
cor79586	BIRC2	AP001527.2	0.569248130660385	8.07511778527535e-27
cor79646	BIRC2	WTAPP1	0.559929759398166	7.94846703427581e-26
cor79656	BIRC2	AP000619.1	0.513885879093766	2.38092185441385e-21
cor603112	XIAP	LINC00630	0.532639461536342	4.32379423463873e-23
cor603210	XIAP	Z68871.1	0.502752953709648	2.29297025509708e-20
cor55279	RBCK1	GTF2IP4	-0.532771980071126	4.19927821231917e-23
cor141050	RNF31	AL669831.1	0.562542582759481	4.21669224242674e-26
cor138150	RNF31	AL450998.3	0.518962263205945	8.24344654484479e-22
cor26040	RNF31	AL513327.1	0.545240432227596	2.5337256654455e-24
cor28640	RNF31	PABPC4-AS1	0.517466661180793	1.12881726203916e-21
cor30840	RNF31	AL139289.1	0.577740946310271	9.42190960384726e-28
cor32340	RNF31	MKNK1-AS1	0.552387143737665	4.80346232608873e-25
cor61240	RNF31	AL603832.1	0.542821379888032	4.40884906559864e-24
cor61940	RNF31	AP4B1-AS1	0.517797509791871	1.05313153780675e-21
cor64840	RNF31	NBPF8	0.614925339409111	3.54576975874803e-32
cor65040	RNF31	AC241952.1	0.57935017408107	6.22691610357185e-28
cor67640	RNF31	NBPF25P	0.537810876282446	1.36918765420416e-23
cor75440	RNF31	UBE2Q1-AS1	0.586932193459034	8.57588935837279e-29
cor82640	RNF31	AL358115.1	0.531000912827904	6.19893029157375e-23
cor119160	RNF31	LINC01347	0.542878052288987	4.35222757867406e-24
cor121840	RNF31	AL390728.4	0.637026490734289	4.25520716352288e-35
cor126740	RNF31	TRAPPC12-AS1	0.631034482892069	2.78064573284845e-34
cor151640	RNF31	AC093110.1	0.591460872423791	2.55941037779948e-29
cor216810	RNF31	AC012510.1	-0.52683287551735	1.53630224538588e-22
cor227510	RNF31	AC005104.1	0.626389823695985	1.15845910023146e-33
cor228910	RNF31	LINC01881	0.568997450990746	8.59566184242145e-27
cor237910	RNF31	THRB-IT1	-0.541225377845078	6.33840966318726e-24
cor251710	RNF31	PSMD6-AS2	0.506510162313465	1.07757345992724e-20
cor265610	RNF31	AC092910.3	0.509386956661559	6.0060790841141e-21
cor274310	RNF31	ATP1B3-AS1	0.593460149566785	1.49163893562341e-29
cor292310	RNF31	YEATS2-AS1	0.505886556746676	1.2222485082466e-20
cor301411	RNF31	NCBP2-AS1	0.500144865366298	3.8519441154997e-20
cor304114	RNF31	AC139887.2	0.540207998009834	7.98069844698178e-24
cor304910	RNF31	CTBP1-AS	0.593991625811752	1.29138764169499e-29
cor342510	RNF31	AC110079.1	0.633657498879745	1.22881026955054e-34
cor342810	RNF31	AC093752.3	0.584791257401112	1.50898523884341e-28
cor354910	RNF31	FAM160A1-DT	0.501880884673359	2.72860579388341e-20
cor382212	RNF31	FTH1P10	-0.507498694487563	8.82037245323797e-21
cor413810	RNF31	AC008906.1	0.524488259300898	2.54577545749392e-22
cor430810	RNF31	SNHG4	0.596779877659573	6.03524572177337e-30
cor440212	RNF31	SAP30L-AS1	0.505178298084555	1.40981917364201e-20
cor450510	RNF31	AC138956.1	0.594474414428943	1.13261989786587e-29
cor450610	RNF31	AC138956.2	0.614451724738971	4.07179274275152e-32
cor451213	RNF31	AC145098.1	0.599951221999097	2.51770251677134e-30
cor455212	RNF31	AC138035.1	0.530360952530858	7.13166054381569e-23
cor467410	RNF31	HCG11	0.507923158031524	8.09208733079653e-21
cor470810	RNF31	ZNRD1ASP	0.502872489924658	2.23885934653626e-20
cor474610	RNF31	AL645941.1	0.500970020432258	3.27049266175912e-20
cor493310	RNF31	AL133406.2	0.513898031281009	2.37493440752231e-21
cor513410	RNF31	AL353625.1	0.515906641330532	1.56423653470983e-21
cor525810	RNF31	PMS2CL	0.520900003302052	5.47307493608829e-22
cor536410	RNF31	ZNRF2P1	0.506954392470498	9.84925696423958e-21
cor540010	RNF31	LINC00265	0.721821418798634	6.50822344286748e-49
cor550710	RNF31	AC027644.3	-0.526272185055621	1.73414481192988e-22
cor552114	RNF31	SBDSP1	0.638467536279515	2.6925724590846e-35
cor552710	RNF31	GTF2IP4	0.600604324813571	2.10032035490306e-30
cor560910	RNF31	AC073842.2	0.549704836307132	9.008329805216e-25
cor561114	RNF31	STAG3L5P	0.534457775469218	2.89233915086319e-23
cor571213	RNF31	AC108010.1	0.714471097373948	1.62073666105631e-47
cor579410	RNF31	AC004890.2	0.507623507180223	8.59977711009789e-21
cor580510	RNF31	AC005586.1	0.576253163846512	1.37895282713841e-27
cor595010	RNF31	INE1	0.577219073334314	1.07710111337852e-27
cor596010	RNF31	AC115618.2	0.627660471953328	7.85920895654649e-34
cor600610	RNF31	XIST	0.512821435830068	2.96729034602162e-21
cor600710	RNF31	FTX	0.523184304605416	3.36568265200446e-22
cor600910	RNF31	AL353804.1	0.513522961388373	2.56674272659981e-21
cor603114	RNF31	LINC00630	0.542753505620024	4.47761819231462e-24
cor603212	RNF31	Z68871.1	0.648285424204527	1.11526798009776e-36
cor625910	RNF31	AC105206.2	0.639960601552007	1.67155058452529e-35
cor626212	RNF31	AC037459.2	0.693640331284813	8.65870563865763e-44
cor628410	RNF31	AC091185.1	0.581420795724059	3.64223500641421e-28
cor630114	RNF31	AC108449.2	0.643551003005714	5.25422185552617e-36
cor643610	RNF31	RPL37P6	-0.583998063254384	1.85842579155625e-28
cor649310	RNF31	SNHG6	-0.542953395401466	4.27806033360098e-24
cor661411	RNF31	AC010834.3	0.52285576396429	3.61028385923027e-22
cor666810	RNF31	AP002907.1	0.504393016711022	1.65097960858121e-20
cor692910	RNF31	AL359922.2	0.535089251129424	2.51397054629105e-23
cor695710	RNF31	PTENP1	0.500695625866529	3.45355900746909e-20
cor698114	RNF31	EBLN3P	0.529096308991466	9.39952540626055e-23
cor711213	RNF31	AL354733.3	0.666829532714972	1.95680836609976e-39
cor737810	RNF31	LINC01001	0.531966132158147	5.01486010815826e-23
cor739610	RNF31	AP006621.2	0.535899007848424	2.09939089526294e-23
cor740710	RNF31	AC068580.3	0.6379036450798	3.22156533407033e-35
cor740810	RNF31	AC068580.1	0.590128171611911	3.66046455299718e-29
cor743410	RNF31	AC090587.2	0.543688484853652	3.61675018080662e-24
cor747510	RNF31	TMEM9B-AS1	0.50403423273876	1.77425209619216e-20
cor766114	RNF31	AC090559.1	0.547303611802099	1.57412852097137e-24
cor769410	RNF31	AP000442.2	0.504957440267107	1.47390238768267e-20
cor778710	RNF31	AP003096.1	0.511362718437942	4.00726289812549e-21
cor803410	RNF31	AP004609.3	-0.51035078671672	4.9317551592701e-21
cor803710	RNF31	AP003392.1	0.56364315144589	3.22310723114277e-26
cor803810	RNF31	AP003392.3	-0.547458318717162	1.51873413356929e-24
cor833610	RNF31	AL450326.1	0.642092914233693	8.42231681223561e-36
cor836410	RNF31	PARGP1	0.706868602489694	4.05675046785946e-46
cor860410	RNF31	AL391121.1	0.53909938960716	1.02491546718949e-23
cor868310	RNF31	AL731577.2	0.696769336839428	2.50015759626777e-44
cor868510	RNF31	AL731571.1	0.540597583267456	7.30743264454996e-24
cor872510	RNF31	AL360181.2	0.737678621214522	4.38906086615107e-52
cor876410	RNF31	AC125807.2	0.555498205176663	2.29991797861515e-25
cor879510	RNF31	AC125494.1	0.582608187689628	2.67336575679879e-28
cor880510	RNF31	AC018653.3	0.570937191963007	5.2934711481342e-27
cor889310	RNF31	AC053513.2	0.529737111249334	8.17348043997368e-23
cor913810	RNF31	AC073896.4	-0.627961664590953	7.16676427667535e-34
cor926910	RNF31	AC073569.2	0.580729017113668	4.35877407905366e-28
cor935710	RNF31	AC010203.1	0.57687398005476	1.1766034885047e-27
cor941213	RNF31	AC073575.2	0.500311416344317	3.72692977732107e-20
cor949010	RNF31	AC084018.1	0.672352454528484	2.70423745056994e-40
cor977212	RNF31	MRPS31P5	0.588219631680217	6.0929554003889e-29
cor977910	RNF31	AL137058.2	0.606115146211925	4.47514176187185e-31
cor978010	RNF31	MRPS31P4	0.703978758199358	1.34293029142322e-45
cor1004010	RNF31	AL355075.2	0.653686561489313	1.83948541562689e-37
cor1006510	RNF31	AL132780.1	0.587824077749519	6.76875492810856e-29
cor1007212	RNF31	AL135999.1	0.566458086754833	1.61364488497248e-26
cor1022114	RNF31	RPL13AP3	-0.550084708315234	8.24362557041636e-25
cor1023910	RNF31	AL132989.1	0.678547864144373	2.78914083882614e-41
cor1024114	RNF31	AL132989.2	0.530946760349861	6.27296435628186e-23
cor1032510	RNF31	AC005519.1	0.659381899412283	2.64144482876634e-38
cor1041213	RNF31	AL512791.1	0.668736366176125	9.92856056638944e-40
cor1048310	RNF31	AL157871.2	0.545831918254949	2.21127020168655e-24
cor1051311	RNF31	AL117209.1	0.525002104683971	2.27978771949235e-22
cor1052310	RNF31	AL049840.1	0.555072800115385	2.54475125674768e-25
cor1052510	RNF31	AL049840.2	0.629030343275866	5.16231167516256e-34
cor1052610	RNF31	AL049840.3	0.58998581626917	3.80270552718263e-29
cor1054710	RNF31	AL928654.2	0.723673188317698	2.84832293294108e-49
cor1058310	RNF31	AC242376.2	0.52423559748385	2.68754450157577e-22
cor1064410	RNF31	AC135983.2	0.539982315086896	8.39829483173377e-24
cor1078710	RNF31	AC012170.2	0.543276782538613	3.97361386231157e-24
cor1081213	RNF31	AC025917.1	0.529220889497193	9.1477723730598e-23
cor1095410	RNF31	NPTN-IT1	0.58179724141342	3.30252787198723e-28
cor1105910	RNF31	AC022558.1	0.510533333145276	4.75073181896629e-21
cor1127114	RNF31	AL031714.1	0.601874514171326	1.47458720477498e-30
cor1127212	RNF31	AL031709.1	0.58144721478454	3.61730887519677e-28
cor1127510	RNF31	AL031600.1	0.685880537737661	1.76195048643126e-42
cor1131114	RNF31	AC141586.1	0.611611501622884	9.28811303358718e-32
cor1139114	RNF31	AC009121.1	0.632872938052385	1.5700866856402e-34
cor1142810	RNF31	AC138932.1	0.693517992729998	9.08668517591311e-44
cor1143212	RNF31	AC139256.2	0.589376325082717	4.47596286213767e-29
cor1143310	RNF31	PKD1P6	0.783132068326754	1.31018452127172e-62
cor1145114	RNF31	AC126755.1	0.619460438212672	9.31689386668232e-33
cor1149114	RNF31	AC009034.1	-0.5153108203794	1.77101393593881e-21
cor1154310	RNF31	AC109460.2	0.712069379546142	4.53329615595701e-47
cor1156410	RNF31	AC120114.1	0.527330484447867	1.37944664354761e-22
cor1157310	RNF31	SMG1P5	0.56722111789105	1.3361827631506e-26
cor1158310	RNF31	AC106886.2	0.5122420276468	3.34399291900181e-21
cor1159310	RNF31	AC135050.5	0.624840968218314	1.85450206009305e-33
cor1166810	RNF31	AC092368.3	0.515421765140721	1.7305729796991e-21
cor1178610	RNF31	RPS27AP16	-0.510703899096966	4.58750545950153e-21
cor1189212	RNF31	AC009120.3	0.55182913983529	5.47732494331227e-25
cor1198810	RNF31	AC018695.4	0.606777306564028	3.70887161300353e-31
cor1203810	RNF31	AC138028.4	0.625398184619622	1.56618743375069e-33
cor1203910	RNF31	AC138028.2	0.537404303466634	1.49981471157848e-23
cor1205212	RNF31	AC137932.3	0.576406493952731	1.32599308357161e-27
cor1210311	RNF31	AC006435.2	0.531158630094211	5.98817659938109e-23
cor1213212	RNF31	AC004771.3	0.609206539349869	1.85509017718646e-31
cor1215710	RNF31	AC016876.2	-0.523062317662638	3.45453698548073e-22
cor1235510	RNF31	KRT18P55	-0.508193041288584	7.66014293479714e-21
cor1236910	RNF31	AC010761.5	0.511359422930942	4.00997737280003e-21
cor1238212	RNF31	AC104564.3	0.601237248232667	1.76127167782179e-30
cor1240114	RNF31	AC005562.1	0.594245876575368	1.20521690909403e-29
cor1242610	RNF31	AC004253.1	0.539579530684316	9.19775836857587e-24
cor1251710	RNF31	AC244154.1	0.548075033239681	1.31637707027307e-24
cor1253212	RNF31	AC005288.1	0.830778200020714	8.66535080978838e-77
cor1255610	RNF31	AC067852.3	0.558950310480129	1.00661187554306e-25
cor1259212	RNF31	MAP3K14-AS1	0.505004738182989	1.45994186680102e-20
cor1259410	RNF31	AC003070.1	0.584462380363382	1.64521255386631e-28
cor1260610	RNF31	CR936218.1	0.623323605898936	2.93298513960025e-33
cor1261213	RNF31	LRRC37A17P	0.561631533696229	5.26314174585644e-26
cor1272212	RNF31	AC099850.3	0.760859109377835	3.70394303429425e-57
cor1283212	RNF31	AC016888.1	0.592687122618625	1.8387315237319e-29
cor1283610	RNF31	AC022211.2	0.523494687772668	3.14962204363491e-22
cor1290510	RNF31	AC027601.2	0.550720854012669	7.10380861347718e-25
cor1293114	RNF31	AC132872.3	0.593654096700595	1.4152412537059e-29
cor1293910	RNF31	NARF-IT1	0.569194775423689	8.18324049205417e-27
cor1301411	RNF31	RPL6P27	-0.551410738441402	6.0429449899428e-25
cor1303010	RNF31	AP001793.1	0.548544054944441	1.18049760747183e-24
cor1323410	RNF31	AC100778.2	0.503245919386223	2.07778115988835e-20
cor1343212	RNF31	AL031670.1	0.690963062644059	2.47510763663684e-43
cor1357610	RNF31	HM13-IT1	0.532618450215765	4.34386792100094e-23
cor1361910	RNF31	AL109614.1	0.596307152002922	6.86960806130838e-30
cor1379810	RNF31	AL118506.1	0.670306359214925	5.65756092004606e-40
cor1382710	RNF31	AC012615.6	0.614068494546787	4.5532522334014e-32
cor1390810	RNF31	AC011451.1	0.540103861759466	8.17078317764413e-24
cor1399910	RNF31	AC008764.2	0.765934021334045	2.39968813319096e-58
cor1400212	RNF31	AC024075.1	0.596308103851113	6.86781863661406e-30
cor1430410	RNF31	AC011466.1	0.533100907522848	3.90527321452822e-23
cor1442114	RNF31	AC008735.2	0.706411263077926	4.9076582234775e-46
cor1442212	RNF31	AC008735.1	0.501259861628297	3.08748444895803e-20
cor1464610	RNF31	AC245060.2	0.536584606207535	1.80161453693403e-23
cor1481610	RNF31	AL021707.3	0.758367582264912	1.38476350676573e-56
cor1523510	RNF31	MCM3AP-AS1	0.537488623260071	1.4717517660337e-23
cor1523610	RNF31	AP001469.2	0.533166503735001	3.84911419771565e-23
cor141070	SHARPIN	AL669831.1	-0.543015658544516	4.21770990990389e-24
cor29650	SHARPIN	NFYC-AS1	-0.508889500387461	6.64752256741784e-21
cor32350	SHARPIN	MKNK1-AS1	-0.511272523214272	4.08221227245991e-21
cor41850	SHARPIN	DLEU2L	-0.520988421126821	5.37140343620664e-22
cor65050	SHARPIN	AC241952.1	-0.504163539864106	1.7288146853903e-20
cor86850	SHARPIN	GAS5	0.542682757115937	4.55042445967179e-24
cor227511	SHARPIN	AC005104.1	-0.520528387588609	5.92151228350663e-22
cor299911	SHARPIN	ACAP2-IT1	-0.526099337476122	1.80004634259895e-22
cor342511	SHARPIN	AC110079.1	-0.513395684523209	2.635233557953e-21
cor450611	SHARPIN	AC138956.2	-0.514189386677398	2.23573699894387e-21
cor451511	SHARPIN	AC139795.1	-0.512812170108813	2.97297239873915e-21
cor455213	SHARPIN	AC138035.1	-0.523122573140916	3.41036246204747e-22
cor493311	SHARPIN	AL133406.2	-0.52705807283455	1.46325239354498e-22
cor571214	SHARPIN	AC108010.1	-0.578621971859026	7.51256870974595e-28
cor600611	SHARPIN	XIST	-0.527373347527242	1.36669771788949e-22
cor600711	SHARPIN	FTX	-0.506139120145033	1.16148642069101e-20
cor603213	SHARPIN	Z68871.1	-0.568693245526028	9.2719623640394e-27
cor630115	SHARPIN	AC108449.2	-0.511716147311117	3.72640276266375e-21
cor649311	SHARPIN	SNHG6	0.660318686278343	1.91180396427522e-38
cor663811	SHARPIN	AP003352.1	0.502103503900866	2.61022002816213e-20
cor692911	SHARPIN	AL359922.2	-0.501332519615169	3.04320977798978e-20
cor711214	SHARPIN	AL354733.3	-0.501226566748364	3.10798400071861e-20
cor728411	SHARPIN	AL450263.1	-0.541524096662493	5.92292668241442e-24
cor833611	SHARPIN	AL450326.1	-0.534151288698982	3.09567714479752e-23
cor836411	SHARPIN	PARGP1	-0.568695763978588	9.26615351956607e-27
cor889311	SHARPIN	AC053513.2	-0.536944097152884	1.66252494880622e-23
cor935711	SHARPIN	AC010203.1	-0.545131351055474	2.59806044130983e-24
cor949011	SHARPIN	AC084018.1	-0.54623271548794	2.01612013959216e-24
cor949115	SHARPIN	AC084018.2	-0.568782679486028	9.06786638360858e-27
cor977213	SHARPIN	MRPS31P5	-0.534371269355747	2.94835977453092e-23
cor978011	SHARPIN	MRPS31P4	-0.505320581398642	1.36999481436362e-20
cor1052311	SHARPIN	AL049840.1	-0.501401069521956	3.00201114005177e-20
cor1081214	SHARPIN	AC025917.1	-0.551521479970702	5.88786708582041e-25
cor1095411	SHARPIN	NPTN-IT1	-0.56759181735739	1.21893228451284e-26
cor1127511	SHARPIN	AL031600.1	-0.540752695573813	7.05523448171364e-24
cor1142811	SHARPIN	AC138932.1	-0.523418382983985	3.20143738900829e-22
cor1143311	SHARPIN	PKD1P6	-0.521471941167561	4.84743076336015e-22
cor1154311	SHARPIN	AC109460.2	-0.509256253798169	6.16846022491682e-21
cor1159311	SHARPIN	AC135050.5	-0.514781876946602	1.97697284840956e-21
cor1213213	SHARPIN	AC004771.3	-0.538328035043326	1.21912071880265e-23
cor1255611	SHARPIN	AC067852.3	-0.5280004610593	1.19291600741442e-22
cor1260611	SHARPIN	CR936218.1	-0.577347035526296	1.04235534652163e-27
cor1261214	SHARPIN	LRRC37A17P	-0.55817688418734	1.21233964623398e-25
cor1278213	SHARPIN	LRRC37A16P	-0.501085113203069	3.1965791678865e-20
cor1303011	SHARPIN	AP001793.1	-0.50633117664146	1.11727952966251e-20
cor1330711	SHARPIN	AC027514.2	-0.523079618385486	3.44179613875635e-22
cor1343213	SHARPIN	AL031670.1	-0.549272805205467	9.96323902013713e-25
cor1368811	SHARPIN	ZFAS1	0.530215374156587	7.36241412205629e-23
cor1369711	SHARPIN	AL133230.1	-0.540018786188811	8.3293804399767e-24
cor1371214	SHARPIN	AL157838.1	-0.514495991364029	2.09792373313075e-21
cor1399911	SHARPIN	AC008764.2	-0.577195584262161	1.08360213360785e-27
cor1400213	SHARPIN	AC024075.1	-0.574113444879917	2.3766667499681e-27
cor1464611	SHARPIN	AC245060.2	-0.528653036886682	1.03518677220955e-22
cor1466911	SHARPIN	AC253536.3	-0.500428461266516	3.64147116899382e-20
cor1520711	SHARPIN	AP001505.1	0.54266258273085	4.57139852149912e-24
cor1196912	SPATA2L	AC040169.1	0.50429712543038	1.68307604729598e-20
cor272118	CYLD	IL20RB-AS1	0.529356933992299	8.88043480198564e-23
cor439118	CYLD	AC011337.1	0.507692295260961	8.48052969750164e-21
cor478514	CYLD	FOXP4-AS1	-0.516929191495645	1.26333407863656e-21
cor534614	CYLD	AC005162.2	0.508046909578658	7.8911288717479e-21
cor766118	CYLD	AC090559.1	0.51325025907001	2.71569380542945e-21
cor1042216	CYLD	AL135818.2	0.517781109789778	1.05676268457603e-21
cor1170314	CYLD	AC007728.2	0.576570735824515	1.27148957234609e-27
cor208219	CFLAR	CFLAR-AS1	0.63877810993212	2.43889654111083e-35
cor106700	CYBB	PIK3CD-AS1	0.592976516740872	1.70033385938898e-29
cor267103	CYBB	AC004865.2	0.567626518763315	1.20849045845405e-26
cor502104	CYBB	GBP1P1	0.561688373277134	5.19095598186539e-26
cor594103	CYBB	AL365361.1	0.532978649163097	4.01210460460177e-23
cor804103	CYBB	FCGR2C	0.66313672709714	7.17863985643792e-39
cor1296103	CYBB	LINC01871	0.523702095167508	3.01291639699583e-22
cor1450103	CYBB	AC006369.1	0.543808143444205	3.51908851118139e-24
cor1474103	CYBB	AC083949.1	0.632687800225308	1.66339753376366e-34
cor166123	CYBB	LINC01943	0.663953680679211	5.39327881273798e-39
cor168519	CYBB	AC021188.1	0.529293547511228	9.00402275523284e-23
cor169419	CYBB	LINC02611	0.552449425298666	4.73351901826074e-25
cor177619	CYBB	AC017002.3	0.551565051711261	5.82793222837476e-25
cor189819	CYBB	ZEB2-AS1	0.617895654501045	1.48119753445537e-32
cor202319	CYBB	LINC01934	0.63111301418178	2.71379311138442e-34
cor211123	CYBB	LINC01857	0.688044555972585	7.67724136491173e-43
cor216319	CYBB	CXCR2P1	0.756960902142294	2.89506624474445e-56
cor238619	CYBB	LINC02084	0.577901245964726	9.04204199967662e-28
cor244419	CYBB	AC098613.1	0.678225135372356	3.14384426544107e-41
cor330619	CYBB	LINC01094	0.675068257689599	1.00585999961205e-40
cor388619	CYBB	AC008957.1	0.508492570962632	7.20728020089217e-21
cor393919	CYBB	AC022126.1	0.501230666499361	3.10545258855762e-20
cor401320	CYBB	AC146944.2	0.566750452848974	1.50119050337721e-26
cor401819	CYBB	AC093278.2	0.593339896983874	1.5410374549208e-29
cor503619	CYBB	AL591468.1	0.676046696449804	7.02534919148512e-41
cor521719	CYBB	AC147651.4	0.577040703977651	1.12744780932908e-27
cor539319	CYBB	AC006033.2	0.628643942251027	5.81331949436667e-34
cor539419	CYBB	TRG-AS1	0.663556489558048	6.19841693521508e-39
cor542419	CYBB	AC004847.1	0.604265628988535	7.54434950281559e-31
cor552819	CYBB	NCF1B	0.692558272008413	1.32559296694036e-43
cor555419	CYBB	AC004921.1	0.697844910526584	1.62521877587425e-44
cor574519	CYBB	AC083862.2	0.503238736938463	2.08076901468635e-20
cor577419	CYBB	TRBV11-2	0.602398770078406	1.27370023856487e-30
cor580719	CYBB	LINC00996	0.651033342399634	4.47887503683908e-37
cor585519	CYBB	AC011899.2	0.741791454173331	6.05395172396078e-53
cor585619	CYBB	AC011899.3	0.617872979512714	1.49115324223229e-32
cor586719	CYBB	AL683807.1	0.508420830746469	7.31328525293984e-21
cor592819	CYBB	LINC01281	0.586386895109864	9.90733507268676e-29
cor599319	CYBB	AL590764.1	0.759985149993309	5.89320451305807e-57
cor608221	CYBB	LINC00892	0.601456556726392	1.65688918778918e-30
cor630819	CYBB	LINC02099	0.587375380062816	7.62519895698982e-29
cor675419	CYBB	LINC00861	0.611074029918065	1.08466029114147e-31
cor679919	CYBB	AC079015.1	0.611581793267317	9.36816385708837e-32
cor713319	CYBB	AL606807.1	0.515196442110854	1.81368002270461e-21
cor722019	CYBB	AL162414.1	0.559677691564853	8.44724610222515e-26
cor725619	CYBB	GGTA1P	0.681823000124136	8.20475936116484e-42
cor741123	CYBB	LINC01150	0.548204802886454	1.27731058270989e-24
cor745819	CYBB	GVINP1	0.698137193551002	1.44522811540592e-44
cor766123	CYBB	AC090559.1	0.651017855423111	4.50208255304361e-37
cor797019	CYBB	CASP17P	0.650713740783968	4.98266704818748e-37
cor801420	CYBB	LINC00900	0.596978436330544	5.71539188553981e-30
cor803319	CYBB	AP002954.1	0.528011936225197	1.18994796884509e-22
cor828719	CYBB	MACORIS	0.504339035163667	1.66897333871227e-20
cor873019	CYBB	AC026369.3	0.594080096912527	1.26073437935794e-29
cor884319	CYBB	LINC02446	0.628598876338805	5.89434065117991e-34
cor901619	CYBB	AC119044.1	0.624716243885913	1.92589595078495e-33
cor901719	CYBB	PCED1B-AS1	0.786308912408611	1.93695688392142e-63
cor931420	CYBB	LINC02391	0.545857106448402	2.19847589508763e-24
cor939819	CYBB	USP30-AS1	0.61255331419009	7.07245388417851e-32
cor948619	CYBB	AC069209.1	0.535345651928284	2.37465554870707e-23
cor967319	CYBB	LINC00426	0.645586097550359	2.70784077054114e-36
cor1004419	CYBB	AL133371.2	0.679833775540727	1.72842849960329e-41
cor1039519	CYBB	LINC01146	0.691434873893356	2.05859212896426e-43
cor1046019	CYBB	LINC02325	0.507055041021596	9.65049376544889e-21
cor1049619	CYBB	LINC02285	0.718208657968576	3.20111711380093e-48
cor1095123	CYBB	ADPGK-AS1	0.573057479431703	3.10460475999021e-27
cor1144519	CYBB	AC109446.3	0.507080212578906	9.60140445210677e-21
cor1152221	CYBB	LINC02195	0.628989767399833	5.22713883468785e-34
cor1156919	CYBB	AC012645.3	0.511378849131976	3.9940022765917e-21
cor1170319	CYBB	AC007728.2	0.594532953829956	1.114729774791e-29
cor1174419	CYBB	MMP2-AS1	0.555992598360302	2.04444557663771e-25
cor1216819	CYBB	AC002091.2	0.518757362982563	8.60699331651116e-22
cor1216919	CYBB	AC002091.1	0.522063437681953	4.27448757410669e-22
cor1241420	CYBB	AC138207.5	0.621684673588137	4.7986524247962e-33
cor1248123	CYBB	AC015911.3	0.611683351745784	9.09729100908692e-32
cor1249619	CYBB	AC243829.4	0.627707571860689	7.74672068784526e-34
cor1271719	CYBB	AC004687.1	0.503897496831091	1.82357779797312e-20
cor1301320	CYBB	L3MBTL4-AS1	0.663472976613519	6.38226035501475e-39
cor1360819	CYBB	FO393401.1	0.552103561370036	5.13502797788073e-25
cor1388619	CYBB	ADGRE4P	0.641507031178138	1.01732674785574e-35
cor1424319	CYBB	AC243960.1	0.677321976271477	4.39141123968094e-41
cor1424819	CYBB	AC010247.2	0.515808185558998	1.59668633637017e-21
cor1427221	CYBB	APOC1P1	0.534103837839339	3.1283923639238e-23
cor1433123	CYBB	NAPSB	0.716850622445318	5.78848814830159e-48
cor1434719	CYBB	SIGLEC22P	0.577263444303414	1.06492548241464e-27
cor1435919	CYBB	AC018755.4	0.52331104868394	3.27574681470445e-22
cor1457819	CYBB	LINC00528	0.538162945568751	1.26517392119255e-23
cor1482319	CYBB	AL031846.1	0.602758912560961	1.15161237506002e-30
cor1498019	CYBB	AF127936.1	0.642136673216845	8.30419907345498e-36
cor1503123	CYBB	LINC01684	0.554716529186914	2.76942886267907e-25
cor1503919	CYBB	LINC00158	0.548470247023148	1.20092485454624e-24
cor1504123	CYBB	MIR155HG	0.600327803731175	2.26796755190805e-30
cor210421	CAMK2A	MYOSLID	0.504678036325936	1.55909119334718e-20
cor846623	CAMK2G	AC022400.1	0.615269187370321	3.20650360674572e-32
cor929525	SLC25A5	AC010201.2	-0.503248538815538	2.07669254362132e-20
cor418130	SLC25A6	DLEU2L	-0.513808646018881	2.41932371751072e-21
cor868130	SLC25A6	GAS5	0.507260380094158	9.25714382006782e-21
cor153926	SLC25A6	AC016747.4	-0.5184885175779	9.10802221040794e-22
cor342426	SLC25A6	SNHG8	0.53434165826838	2.96778012371628e-23
cor418426	SLC25A6	EPB41L4A-AS1	0.510765315174865	4.53009382401313e-21
cor542526	SLC25A6	SNHG15	0.526097776583985	1.80065255775648e-22
cor649326	SLC25A6	SNHG6	0.577061743426558	1.12139048427434e-27
cor1023926	SLC25A6	AL132989.1	-0.524352860062164	2.62080703415825e-22
cor1081229	SLC25A6	AC025917.1	-0.520262577254991	6.26426975976653e-22
cor1119926	SLC25A6	AC036108.3	-0.513014346371021	2.85138911146166e-21
cor1154326	SLC25A6	AC109460.2	-0.519102789774675	8.00289731705321e-22
cor1178626	SLC25A6	RPS27AP16	0.504717940283398	1.5466346193253e-20
cor1223426	SLC25A6	SNHG29	0.511002953748262	4.3145342385904e-21
cor1301427	SLC25A6	RPL6P27	0.557125029602621	1.55999293798863e-25
cor1368826	SLC25A6	ZFAS1	0.606060778986781	4.54459593536837e-31
cor1272230	PPID	AC099850.3	0.509392306085485	5.99952349334262e-21
cor153143	VDAC2	ESPNP	-0.510309131100382	4.97400483894553e-21
cor515138	VDAC2	AL109613.1	-0.546352478972992	1.96117323680571e-24
cor1366138	VDAC2	LINC00954	-0.568940478116142	8.71850718127917e-27
cor1502139	VDAC2	EPCAM-DT	-0.501004680398354	3.24805864270565e-20
cor211830	VDAC2	AC007038.1	-0.50776322519122	8.35927293948685e-21
cor367530	VDAC2	AC093797.1	-0.501622460845202	2.87266555416249e-20
cor439232	VDAC2	AC011374.1	0.508015362954108	7.9418857885578e-21
cor456930	VDAC2	GMDS-DT	-0.50477736569667	1.52826539688761e-20
cor458630	VDAC2	AL590004.3	-0.506980773255411	9.79677345073218e-21
cor475930	VDAC2	Z97832.2	-0.576821950805412	1.19237191517557e-27
cor526630	VDAC2	AC006042.1	-0.529798442155732	8.0647478861673e-23
cor634430	VDAC2	AC124067.4	-0.547885729714324	1.37548640916419e-24
cor682830	VDAC2	C8orf31	-0.588054557953113	6.36647819112385e-29
cor697530	VDAC2	AL133410.1	-0.5467089216055	1.80622344981448e-24
cor802730	VDAC2	AP000757.1	-0.512559685689811	3.13199279815049e-21
cor836630	VDAC2	AC244230.1	0.514292332105091	2.18849949647955e-21
cor861143	VDAC2	SH3PXD2A-AS1	0.529174264597265	9.24120499458799e-23
cor929530	VDAC2	AC010201.2	-0.523748741190041	2.98298535696836e-22
cor1022232	VDAC2	LINC00520	0.514940333253967	1.9129177858292e-21
cor1080830	VDAC2	AC023906.2	0.511180059690294	4.16047813135604e-21
cor1087030	VDAC2	AC104590.1	-0.534302376886699	2.99373726692155e-23
cor1116830	VDAC2	NR2F2-AS1	-0.528585229767709	1.05056919630115e-22
cor1117430	VDAC2	AC087477.2	-0.515177712146695	1.82076252362303e-21
cor1142530	VDAC2	ABCC6P2	-0.534862442760485	2.6438970254006e-23
cor1145630	VDAC2	ABCC6P1	-0.520982226965334	5.37846511669412e-22
cor1213630	VDAC2	AC087500.1	-0.503291511457987	2.05891330441096e-20
cor1226730	VDAC2	KRT16P4	0.505551163655964	1.30779359511033e-20
cor1290232	VDAC2	BAIAP2-DT	-0.507797447766685	8.30138008333196e-21
cor1358630	VDAC2	AL034550.1	-0.568784681893025	9.0633478089175e-27
cor1410004	GLUD2	AL669831.1	0.554124455271229	3.18682198268483e-25
cor1191146	GLUD2	LINC01347	0.510311651338203	4.9714385687173e-21
cor1516142	GLUD2	AC093110.1	0.517471856376592	1.12758840858034e-21
cor216832	GLUD2	AC012510.1	-0.555588895649785	2.25080721280703e-25
cor230032	GLUD2	AC024060.1	-0.501155964124722	3.1518977106029e-20
cor269032	GLUD2	AC108673.3	-0.517697636242131	1.07543652455896e-21
cor342532	GLUD2	AC110079.1	0.517220026323701	1.18869713381968e-21
cor420332	GLUD2	AC018752.1	0.508616362821747	7.02790600073968e-21
cor430832	GLUD2	SNHG4	0.526579855440504	1.62266636107222e-22
cor450632	GLUD2	AC138956.2	0.525108944316866	2.22802150919634e-22
cor455234	GLUD2	AC138035.1	0.517113805786704	1.21543935994159e-21
cor540032	GLUD2	LINC00265	0.503533411472324	1.96158946274709e-20
cor552732	GLUD2	GTF2IP4	0.54039270611394	7.65420077017114e-24
cor571235	GLUD2	AC108010.1	0.657937929881925	4.33779613792938e-38
cor603234	GLUD2	Z68871.1	0.608151503971377	2.50816768112586e-31
cor626234	GLUD2	AC037459.2	0.532962774527385	4.02618557708158e-23
cor695732	GLUD2	PTENP1	0.585316043698314	1.31431384515842e-28
cor711235	GLUD2	AL354733.3	0.50472080648969	1.54574367118653e-20
cor743432	GLUD2	AC090587.2	0.532228317676426	4.73371217195801e-23
cor833632	GLUD2	AL450326.1	0.581729462286673	3.36129447612703e-28
cor836432	GLUD2	PARGP1	0.690700424306637	2.74203844422298e-43
cor860432	GLUD2	AL391121.1	0.555840900161845	2.11970431111544e-25
cor868332	GLUD2	AL731577.2	0.742424895649974	4.44710010627451e-53
cor896932	GLUD2	AC084824.5	-0.50527355718531	1.38303265327029e-20
cor913832	GLUD2	AC073896.4	-0.584459227829701	1.64657542403675e-28
cor926932	GLUD2	AC073569.2	0.563690217646896	3.18621038633037e-26
cor977234	GLUD2	MRPS31P5	0.584656391146046	1.56344775431128e-28
cor978032	GLUD2	MRPS31P4	0.635746676911318	6.37606632984713e-35
cor991532	GLUD2	AL139035.1	0.51771428842932	1.07168551835425e-21
cor1052532	GLUD2	AL049840.2	0.538429954925307	1.19151796968863e-23
cor1095432	GLUD2	NPTN-IT1	0.564033606015248	2.92933316405888e-26
cor1131147	GLUD2	AC141586.1	0.503176890992076	2.10667202970051e-20
cor1142832	GLUD2	AC138932.1	0.61812365860709	1.38466885915561e-32
cor1143332	GLUD2	PKD1P6	0.63981695076412	1.75020857153139e-35
cor1145143	GLUD2	AC126755.1	0.531125443171833	6.0319289833146e-23
cor1149143	GLUD2	AC009034.1	-0.525369718167702	2.10648095847957e-22
cor1154332	GLUD2	AC109460.2	0.523309286601408	3.27698079490388e-22
cor1156432	GLUD2	AC120114.1	0.542497437347356	4.74670981375565e-24
cor1157332	GLUD2	SMG1P5	0.613811081346692	4.90778773718695e-32
cor1159332	GLUD2	AC135050.5	0.51621896339953	1.46553471187744e-21
cor1181147	GLUD2	AC010542.5	-0.516672985214977	1.33289290988059e-21
cor1192432	GLUD2	AC027279.1	-0.534382669276078	2.94091658751548e-23
cor1213234	GLUD2	AC004771.3	0.576849409503475	1.18402424331746e-27
cor1215732	GLUD2	AC016876.2	-0.546642190064282	1.83428425941775e-24
cor1253234	GLUD2	AC005288.1	0.616218643343778	2.42741189020294e-32
cor1260632	GLUD2	CR936218.1	0.550625206671755	7.26468903241938e-25
cor1261235	GLUD2	LRRC37A17P	0.50215769255969	2.58217656492014e-20
cor1272234	GLUD2	AC099850.3	0.564651783168916	2.51734648883948e-26
cor1278234	GLUD2	LRRC37A16P	0.508665101379778	6.95849536013721e-21
cor1345234	GLUD2	AL035461.2	-0.505698007933524	1.26963813580428e-20
cor1358032	GLUD2	ABALON	0.511262899619795	4.09029015298759e-21
cor1379832	GLUD2	AL118506.1	0.5009422764413	3.28855999477055e-20
cor1399932	GLUD2	AC008764.2	0.580458618928981	4.67520514919645e-28
cor1400234	GLUD2	AC024075.1	0.54242403053766	4.82674646505495e-24
cor1416832	GLUD2	AC002398.1	-0.536628964775561	1.78385071170599e-23
cor1464632	GLUD2	AC245060.2	0.54015989248405	8.06796000867311e-24
cor377833	GLUD1	AC091953.1	-0.612073820333411	8.12601520282662e-32
cor311046	PYGL	LINC01342	-0.584843879276765	1.48824671401189e-28
cor601042	PYGL	AL139246.3	-0.594103322187066	1.25280708848194e-29
cor651042	PYGL	AL008733.1	-0.521936944166922	4.39112018164173e-22
cor201152	PYGL	AL445686.2	-0.551166724437742	6.39900204505669e-25
cor257148	PYGL	AC114489.1	0.546498460426559	1.89619032434255e-24
cor336148	PYGL	SKINT1L	-0.526939515844848	1.50127312542727e-22
cor515148	PYGL	AL109613.1	-0.595713507622525	8.08020385027386e-30
cor1023148	PYGL	MIR205HG	0.562353854669653	4.4150918003903e-26
cor1024148	PYGL	AL023754.1	0.504190772906786	1.71939216424657e-20
cor1502149	PYGL	EPCAM-DT	-0.591048935353291	2.85923416606042e-29
cor210436	PYGL	MYOSLID	0.567192799155457	1.34558401691352e-26
cor211835	PYGL	AC007038.1	-0.535678444443376	2.20512249593718e-23
cor225635	PYGL	AC012485.2	-0.512343632946739	3.27469132642131e-21
cor227035	PYGL	AC011298.1	-0.561268315371172	5.74836959050254e-26
cor344435	PYGL	LINC01091	-0.534161568842118	3.08863398904031e-23
cor461043	PYGL	AL031058.1	0.543175596533765	4.06650366366799e-24
cor480735	PYGL	AL035701.1	-0.513611874435229	2.51993881606245e-21
cor500335	PYGL	TAAR3P	-0.559737258362087	8.32666360100406e-26
cor516535	PYGL	AL353747.2	-0.515290371629994	1.77856865533275e-21
cor517635	PYGL	AL606970.3	-0.506289642128607	1.12669730030108e-20
cor531336	PYGL	SNHG26	0.525627378017411	1.9928102483859e-22
cor558435	PYGL	AC002064.1	-0.520813972999978	5.57381863491088e-22
cor584035	PYGL	AC021218.1	-0.517298033992074	1.16942746699505e-21
cor633935	PYGL	AC091182.2	0.503641552631604	1.91955827108558e-20
cor634035	PYGL	LINC01605	0.503899850590143	1.82271740819566e-20
cor634435	PYGL	AC124067.4	-0.543832164110351	3.49979910377025e-24
cor671835	PYGL	AC091563.1	-0.511396142774234	3.97983358458138e-21
cor682835	PYGL	C8orf31	-0.503858212504995	1.8379968488529e-20
cor743149	PYGL	AC127526.2	-0.557505216355864	1.42426216365209e-25
cor771336	PYGL	DKFZP434K028	-0.576066890366204	1.44610486531413e-27
cor771635	PYGL	AP003306.2	-0.525228776927835	2.17133617439245e-22
cor774435	PYGL	MIR194-2HG	-0.574471260602657	2.17046840349657e-27
cor802735	PYGL	AP000757.1	-0.676892858107646	5.14498727207763e-41
cor812335	PYGL	AP004608.1	-0.571045063281138	5.15218355118881e-27
cor817237	PYGL	CALML3-AS1	0.505854143655385	1.23026946365055e-20
cor833535	PYGL	LINC02633	-0.597659317886619	4.74052046350696e-30
cor836635	PYGL	AC244230.1	0.519814292600541	6.88709142956109e-22
cor904735	PYGL	AC117498.2	-0.578444831514998	7.86297425359448e-28
cor929735	PYGL	POC1B-AS1	-0.554413651648465	2.97573042457332e-25
cor948535	PYGL	HNF1A-AS1	-0.584533980216855	1.6145572765658e-28
cor999149	PYGL	AL356740.1	-0.531048558366972	6.13450422461971e-23
cor1019149	PYGL	AL358334.3	0.619545202920337	9.08514878020223e-33
cor1019237	PYGL	AL358334.2	0.689510018340706	4.35593800480008e-43
cor1021935	PYGL	KTN1-AS1	0.580165966369632	5.04324509508468e-28
cor1022237	PYGL	LINC00520	0.534085000325773	3.14147420019565e-23
cor1042237	PYGL	AL135818.2	0.542598989367523	4.63813796279269e-24
cor1080835	PYGL	AC023906.2	0.526900307556572	1.51405984090971e-22
cor1128237	PYGL	AL031710.1	-0.508060433320496	7.8694677148866e-21
cor1142535	PYGL	ABCC6P2	-0.538718425477967	1.11668615821264e-23
cor1145635	PYGL	ABCC6P1	-0.594465865830163	1.13525602752204e-29
cor1146835	PYGL	AC130456.3	-0.52208657872629	4.25348299002634e-22
cor1150835	PYGL	AC012317.1	-0.517172178623377	1.20067088278488e-21
cor1169735	PYGL	LINC02178	0.571592022976958	4.49107702501707e-27
cor1219149	PYGL	AC015908.2	-0.549869774226812	8.66807312945928e-25
cor1224237	PYGL	KRT16P6	0.57750955861881	9.99815556256166e-28
cor1226735	PYGL	KRT16P4	0.593527463408577	1.46467294272622e-29
cor1251835	PYGL	AC244153.1	0.527308051784414	1.38616548291428e-22
cor1268535	PYGL	AC005920.1	-0.515637597973145	1.65448545065506e-21
cor1284635	PYGL	RNF157-AS1	-0.510567341169804	4.71773750492118e-21
cor1311835	PYGL	AC091043.1	-0.509213797365735	6.22213037202767e-21
cor1368149	PYGL	LINC00494	-0.501487450353649	2.95087648083565e-20
cor361936	PYGM	HAND2-AS1	0.512718377130296	3.03109555067219e-21
cor438336	PYGM	CARMN	0.502574835738415	2.37599406405684e-20
cor1355637	PYGB	AL121772.1	0.59446498289479	1.13552864296777e-29
cor832838	MAPK8	ZNF37BP	0.534656329371986	2.76769196410617e-23
cor836438	MAPK8	PARGP1	0.56468876714989	2.49459718736654e-26
cor865638	MAPK8	AL139407.1	0.539927176217238	8.50355109523022e-24
cor336039	MAPK10	AP002026.1	0.522184266435183	4.16592837517171e-22
cor1272242	MAPK9	AC099850.3	0.500256589237343	3.76763634876073e-20
cor382243	FTH1	FTH1P10	0.565373796963197	2.10807143658943e-26
cor1410050	FTL	AL669831.1	-0.586429507381453	9.79632469474515e-29
cor441056	FTL	AL691432.1	-0.550203186834159	8.0184846324136e-25
cor296162	FTL	NFYC-AS1	-0.594999414146354	9.81796549917395e-30
cor298162	FTL	SLFNL1-AS1	-0.501842106043601	2.74976100150927e-20
cor323162	FTL	MKNK1-AS1	-0.537726396348623	1.3953733395198e-23
cor371166	FTL	SSBP3-AS1	-0.585012533958361	1.42365628142085e-28
cor418162	FTL	DLEU2L	-0.58883573040368	5.17073836448598e-29
cor1516162	FTL	AC093110.1	-0.53426243218653	3.02036203261193e-23
cor153942	FTL	AC016747.4	-0.517271464406354	1.17595597874955e-21
cor160742	FTL	AC007878.1	-0.522899086269378	3.57705503641199e-22
cor183244	FTL	AC010976.1	-0.554632768597277	2.82502743433698e-25
cor225542	FTL	AC012485.1	-0.50979040086317	5.5309232398261e-21
cor227542	FTL	AC005104.1	-0.587164228827979	8.06441102614602e-29
cor234942	FTL	AC093495.1	-0.517291390945349	1.17105640230582e-21
cor286244	FTL	AC078795.1	-0.508436566803053	7.28990273467604e-21
cor304163	FTL	AC139887.2	-0.517637904841071	1.08899800039238e-21
cor304942	FTL	CTBP1-AS	-0.511124219800135	4.20845699566116e-21
cor318163	FTL	KLF3-AS1	-0.516097703851505	1.50310577838116e-21
cor342542	FTL	AC110079.1	-0.553459961693021	3.72939278501661e-25
cor342842	FTL	AC093752.3	-0.537835798794017	1.36155548747961e-23
cor354942	FTL	FAM160A1-DT	-0.517947292615877	1.02053112770289e-21
cor405942	FTL	AC008434.1	-0.512795029552935	2.98351180298539e-21
cor450542	FTL	AC138956.1	-0.508803224631842	6.7654315076671e-21
cor450642	FTL	AC138956.2	-0.585949494802976	1.11210836120943e-28
cor455244	FTL	AC138035.1	-0.523183222848643	3.36646061916406e-22
cor470842	FTL	ZNRD1ASP	-0.503189077127705	2.10154312979933e-20
cor493342	FTL	AL133406.2	-0.536355777824775	1.89605611095407e-23
cor505942	FTL	AL031320.2	-0.529498406638164	8.61059160198752e-23
cor521842	FTL	AC073957.3	-0.508626112777171	7.01396639097497e-21
cor559163	FTL	AC000120.1	-0.504234736382092	1.70428747369327e-20
cor571245	FTL	AC108010.1	-0.524620932104251	2.47430754709668e-22
cor586542	FTL	LINC00106	-0.516929319374201	1.26330026845557e-21
cor595042	FTL	INE1	-0.527431004389433	1.34973146103572e-22
cor600642	FTL	XIST	-0.517141274338998	1.2084676074355e-21
cor603244	FTL	Z68871.1	-0.510222509407368	5.06300538468675e-21
cor604542	FTL	ALG13-AS1	-0.532702939083479	4.26370271684961e-23
cor626244	FTL	AC037459.2	-0.546825584223445	1.7581792206351e-24
cor628442	FTL	AC091185.1	-0.579726786799435	5.64982042837705e-28
cor661443	FTL	AC010834.3	-0.557749068219371	1.34340497579219e-25
cor666842	FTL	AP002907.1	-0.55393121467091	3.3360309508047e-25
cor674542	FTL	AC090198.1	-0.511193355831935	4.14913336731291e-21
cor711245	FTL	AL354733.3	-0.527002708616054	1.48088797871876e-22
cor728442	FTL	AL450263.1	-0.515634795915418	1.65545184035173e-21
cor752742	FTL	AC112694.1	-0.517768973694519	1.05945768496149e-21
cor765842	FTL	AC090589.3	-0.538991410486649	1.05014410324723e-23
cor765942	FTL	AC018410.2	-0.530560189482916	6.82736033250312e-23
cor768742	FTL	AP001350.1	-0.507172333854198	9.42383613214832e-21
cor769442	FTL	AP000442.2	-0.501514064502299	2.93529509742174e-20
cor776244	FTL	AP001107.4	-0.519081279310341	8.03926527299442e-22
cor776542	FTL	AP001107.1	-0.519251071076266	7.75656517674707e-22
cor803742	FTL	AP003392.1	-0.53963367166719	9.08608602873009e-24
cor806842	FTL	AP000866.1	-0.576981984616185	1.14452459591357e-27
cor821842	FTL	AL157392.3	-0.52373970410653	2.9887611660215e-22
cor832842	FTL	ZNF37BP	-0.562753335154662	4.00551869822081e-26
cor834042	FTL	ZNF32-AS2	-0.53927941480737	9.8417494972563e-24
cor836442	FTL	PARGP1	-0.617130209586537	1.85648751891465e-32
cor837342	FTL	BMS1P1	-0.543401108983221	3.86233970165339e-24
cor839163	FTL	LINC00843	-0.599559541307976	2.80625670640011e-30
cor841642	FTL	AL592430.1	-0.511268238290355	4.08580702378962e-21
cor846244	FTL	AC022400.6	-0.531997285781472	4.98061100848507e-23
cor846442	FTL	GLUD1P3	-0.514614792874677	2.04680218953886e-21
cor848742	FTL	AL450306.1	-0.546170516337216	2.04525254604975e-24
cor865642	FTL	AL139407.1	-0.507581327412695	8.67371201600894e-21
cor867244	FTL	AL731566.1	-0.565743608954471	1.92461363976635e-26
cor868542	FTL	AL731571.1	-0.62626437100639	1.20357996658818e-33
cor869163	FTL	EDRF1-AS1	-0.538448984135379	1.18643297169885e-23
cor872542	FTL	AL360181.2	-0.511425209064107	3.95613089542586e-21
cor889342	FTL	AC053513.2	-0.570830637680907	5.43678402270535e-27
cor897042	FTL	AC084824.3	-0.517822170290265	1.04769452891455e-21
cor912942	FTL	TMEM198B	-0.525370304279046	2.10621527785994e-22
cor935742	FTL	AC010203.1	-0.571484839330461	4.61367123834152e-27
cor949042	FTL	AC084018.1	-0.524753520960081	2.40485925349339e-22
cor949163	FTL	AC084018.2	-0.560546794499842	6.84677579551812e-26
cor977244	FTL	MRPS31P5	-0.592627253010803	1.86872179786764e-29
cor996942	FTL	ANKRD10-IT1	-0.556875614808352	1.65588370462471e-25
cor1004042	FTL	AL355075.2	-0.542743104125185	4.48824980108032e-24
cor1006542	FTL	AL132780.1	-0.51009097450176	5.20115682594754e-21
cor1023942	FTL	AL132989.1	-0.563779133976473	3.11763892390222e-26
cor1024163	FTL	AL132989.2	-0.515939071495714	1.5536907373336e-21
cor1027342	FTL	AL049869.3	-0.526256667060143	1.73996295142279e-22
cor1032542	FTL	AC005519.1	-0.577459771911151	1.01266172070792e-27
cor1052164	FTL	AL133367.1	-0.521682305313926	4.63549061161849e-22
cor1052342	FTL	AL049840.1	-0.568755169869807	9.13016921178641e-27
cor1054742	FTL	AL928654.2	-0.525039262228459	2.26165112943797e-22
cor1064442	FTL	AC135983.2	-0.517805878632402	1.05128331667211e-21
cor1081245	FTL	AC025917.1	-0.57532449899927	1.74731381014292e-27
cor1095442	FTL	NPTN-IT1	-0.57772530934714	9.45979730733836e-28
cor1104342	FTL	UBE2Q2P2	-0.503998353968801	1.78706642049887e-20
cor1104542	FTL	AC243919.2	-0.507334817513785	9.11848170023179e-21
cor1105942	FTL	AC022558.1	-0.520714935884919	5.69205538367567e-22
cor1107742	FTL	SCAND2P	-0.503957753207712	1.80167704761695e-20
cor1119942	FTL	AC036108.3	-0.519264885149167	7.73400026849897e-22
cor1127163	FTL	AL031714.1	-0.576340141088442	1.348660229885e-27
cor1127244	FTL	AL031709.1	-0.551490270537668	5.93117007849688e-25
cor1127542	FTL	AL031600.1	-0.513734101278449	2.4569667090932e-21
cor1139163	FTL	AC009121.1	-0.53982524587821	8.70156224775224e-24
cor1142842	FTL	AC138932.1	-0.552437426050291	4.74691585451849e-25
cor1143342	FTL	PKD1P6	-0.518430632477965	9.21959743099435e-22
cor1145163	FTL	AC126755.1	-0.520932957636442	5.43496124428937e-22
cor1154342	FTL	AC109460.2	-0.598840165997399	3.42378654580315e-30
cor1159342	FTL	AC135050.5	-0.547751216812462	1.41906970650882e-24
cor1182642	FTL	AC009095.1	-0.52011896933821	6.45750000413179e-22
cor1189244	FTL	AC009120.3	-0.574553332320368	2.12572039038698e-27
cor1198842	FTL	AC018695.4	-0.516242763911502	1.45826962615166e-21
cor1205244	FTL	AC137932.3	-0.522956188494619	3.53371643897727e-22
cor1210343	FTL	AC006435.2	-0.568245710885794	1.03633378214466e-26
cor1213244	FTL	AC004771.3	-0.57733920324348	1.04444991348671e-27
cor1238244	FTL	AC104564.3	-0.533203260234983	3.81799430767809e-23
cor1255642	FTL	AC067852.3	-0.541409520678084	6.07901603208818e-24
cor1260642	FTL	CR936218.1	-0.576217716398378	1.39149018751559e-27
cor1261245	FTL	LRRC37A17P	-0.580587201736147	4.52200234540312e-28
cor1292842	FTL	AC129510.1	-0.543517236963079	3.76117953673422e-24
cor1293942	FTL	NARF-IT1	-0.528754646192322	1.01255045115364e-22
cor1296244	FTL	AP001178.3	-0.531286289120279	5.82277025595271e-23
cor1303042	FTL	AP001793.1	-0.518563625509843	8.96522864771408e-22
cor1343244	FTL	AL031670.1	-0.521449841543067	4.87024212703758e-22
cor1347842	FTL	AL035448.1	-0.53019839717625	7.38979817761634e-23
cor1371245	FTL	AL157838.1	-0.50406586925186	1.76302793285346e-20
cor1382742	FTL	AC012615.6	-0.529652003461812	8.32676192949325e-23
cor1392742	FTL	AC011472.1	-0.508884367245582	6.6544808643536e-21
cor1399942	FTL	AC008764.2	-0.53623809054468	1.94651004446589e-23
cor1400244	FTL	AC024075.1	-0.541429150269749	6.05198944951297e-24
cor1422742	FTL	AC118344.1	-0.553638219669063	3.57549465414035e-25
cor1464442	FTL	AC245060.6	-0.503863680321443	1.83598322532117e-20
cor1473163	FTL	AC003681.1	-0.542439347922329	4.80993662643513e-24
cor1481642	FTL	AL021707.3	-0.502528955275185	2.39785424636188e-20
cor1482442	FTL	AL031846.2	-0.525617278528317	1.99714985266347e-22
cor311062	PLA2G4E	LINC01342	-0.530370736905167	7.11640953245546e-23
cor742165	PLA2G4E	LINC01527	0.570058961354835	6.59531896070266e-27
cor272166	PLA2G4E	IL20RB-AS1	0.629578601898168	4.36047082009837e-34
cor298245	PLA2G4E	AC080129.1	0.505590339883981	1.29750525565371e-20
cor327543	PLA2G4E	TMPRSS11GP	0.633561339228943	1.26633022996965e-34
cor405043	PLA2G4E	ZBED3-AS1	-0.510067213267345	5.22650585120087e-21
cor439245	PLA2G4E	AC011374.1	0.551165640613498	6.40062876433734e-25
cor483165	PLA2G4E	AL033384.1	0.553921324781961	3.34384986067279e-25
cor483343	PLA2G4E	MLIP-IT1	0.539317537789138	9.75754489465106e-24
cor501246	PLA2G4E	CT69	0.51659512579148	1.3547685450699e-21
cor534943	PLA2G4E	AC007255.1	-0.503519309595808	1.96713672470829e-20
cor655543	PLA2G4E	AC009812.4	-0.526261195758825	1.73826302974288e-22
cor775843	PLA2G4E	OVOL1-AS1	0.543956533702306	3.40158018597751e-24
cor817245	PLA2G4E	CALML3-AS1	0.509196607501967	6.24399090380999e-21
cor836543	PLA2G4E	FAM25BP	0.585053731469393	1.40830391071266e-28
cor836643	PLA2G4E	AC244230.1	0.611317887923712	1.0109851011328e-31
cor837843	PLA2G4E	AC245041.2	0.547027266812063	1.67807496611036e-24
cor837943	PLA2G4E	AC245041.1	0.514238925426502	2.21288173618086e-21
cor861169	PLA2G4E	SH3PXD2A-AS1	0.602862520909941	1.11868184276308e-30
cor895943	PLA2G4E	LINC02387	-0.555994941118645	2.04330421850764e-25
cor1022245	PLA2G4E	LINC00520	0.580165185523426	5.04426435193846e-28
cor1042245	PLA2G4E	AL135818.2	0.509519037761254	5.84625955429774e-21
cor1072643	PLA2G4E	PLA2G4E-AS1	0.760459483329739	4.58136574335656e-57
cor1072743	PLA2G4E	AC039056.1	0.567271081214267	1.3197536570701e-26
cor1080843	PLA2G4E	AC023906.2	0.551044811610404	6.58456099809765e-25
cor1121169	PLA2G4E	CERS3-AS1	0.540297994020399	7.81993901201256e-24
cor1169743	PLA2G4E	LINC02178	0.526319331539761	1.71658550895061e-22
cor1224245	PLA2G4E	KRT16P6	0.640912100577309	1.23189484888626e-35
cor1224343	PLA2G4E	KRT16P2	0.635363607466166	7.19385450019057e-35
cor1226643	PLA2G4E	KRT16P1	0.635096218693477	7.82528419898175e-35
cor1226743	PLA2G4E	KRT16P4	0.624564513103203	2.01641814468837e-33
cor1230743	PLA2G4E	KRT16P3	0.633680617917474	1.21995468501672e-34
cor1251843	PLA2G4E	AC244153.1	0.526709921644924	1.57768972081957e-22
cor1316443	PLA2G4E	DSG1-AS1	0.534585793136445	2.81135473481816e-23
cor929166	PLA2G4A	PACERR	0.605085616468604	5.98750251379507e-31
cor710056	JMJD7-PLA2G4B	AL627309.5	0.557487991641974	1.43015167605751e-25
cor1110059	JMJD7-PLA2G4B	AL732372.2	0.574004226087711	2.44337186103015e-27
cor1410056	JMJD7-PLA2G4B	AL669831.1	0.612992558699798	6.22636206980117e-32
cor441062	JMJD7-PLA2G4B	AL691432.1	0.621398482869624	5.22787483533613e-33
cor451062	JMJD7-PLA2G4B	AL031282.2	0.533693309868342	3.42602664490311e-23
cor511066	JMJD7-PLA2G4B	PRKCZ-AS1	0.572228337917373	3.8267148278118e-27
cor571062	JMJD7-PLA2G4B	AL139246.4	0.591551238589603	2.49791072616177e-29
cor721063	JMJD7-PLA2G4B	AL365330.1	0.582058079476137	3.08568180851221e-28
cor1381062	JMJD7-PLA2G4B	AL450998.3	0.686468212239728	1.40710698725847e-42
cor1471062	JMJD7-PLA2G4B	CROCCP3	0.571975444316496	4.07826637997359e-27
cor187168	JMJD7-PLA2G4B	ZBTB40-IT1	0.55360970148305	3.59968809945451e-25
cor191172	JMJD7-PLA2G4B	ZNF436-AS1	0.502744739939077	2.29673528635093e-20
cor200168	JMJD7-PLA2G4B	AL138902.1	0.567585957760568	1.22070422640025e-26
cor260168	JMJD7-PLA2G4B	AL513327.1	0.608319208251623	2.39093307614205e-31
cor286168	JMJD7-PLA2G4B	PABPC4-AS1	0.60488026619563	6.34468805434635e-31
cor296168	JMJD7-PLA2G4B	NFYC-AS1	0.585642213888721	1.20603858821278e-28
cor298168	JMJD7-PLA2G4B	SLFNL1-AS1	0.586325767921428	1.00687501109028e-28
cor308168	JMJD7-PLA2G4B	AL139289.1	0.583101392478317	2.35022093553728e-28
cor323168	JMJD7-PLA2G4B	MKNK1-AS1	0.676814024528169	5.29672311293581e-41
cor351172	JMJD7-PLA2G4B	AL050343.1	0.596708815118421	6.15396087555523e-30
cor371172	JMJD7-PLA2G4B	SSBP3-AS1	0.649124048130206	8.45075907711882e-37
cor376168	JMJD7-PLA2G4B	AC096536.1	0.540814638536701	6.9569346694216e-24
cor418168	JMJD7-PLA2G4B	DLEU2L	0.632485042270609	1.77188358874928e-34
cor526168	JMJD7-PLA2G4B	AC092802.2	0.527744018453673	1.26117947469152e-22
cor612170	JMJD7-PLA2G4B	AL603832.1	0.602818181101105	1.13265926834296e-30
cor619168	JMJD7-PLA2G4B	AP4B1-AS1	0.594903968905897	1.00765762057973e-29
cor648168	JMJD7-PLA2G4B	NBPF8	0.544350257789813	3.10821048546449e-24
cor754168	JMJD7-PLA2G4B	UBE2Q1-AS1	0.639134874014567	2.17654192317014e-35
cor794168	JMJD7-PLA2G4B	AL121987.2	0.552363892209405	4.82983453192646e-25
cor826168	JMJD7-PLA2G4B	AL358115.1	0.674225356406805	1.36878235749412e-40
cor888168	JMJD7-PLA2G4B	C1orf220	0.539703128940843	8.94477625698343e-24
cor1008168	JMJD7-PLA2G4B	C1orf147	0.573712541132955	2.63070513505439e-27
cor1191172	JMJD7-PLA2G4B	LINC01347	0.578973072452811	6.86296018736643e-28
cor1218168	JMJD7-PLA2G4B	AL390728.4	0.616384297188241	2.31211630317731e-32
cor1267168	JMJD7-PLA2G4B	TRAPPC12-AS1	0.681599342825426	8.92434229912272e-42
cor1407168	JMJD7-PLA2G4B	GTF3C2-AS1	0.585039916253043	1.41343389453012e-28
cor1448168	JMJD7-PLA2G4B	AC007390.2	0.547903377377352	1.36986721369356e-24
cor1498168	JMJD7-PLA2G4B	AC016722.2	0.574562680986157	2.12068131327075e-27
cor1516168	JMJD7-PLA2G4B	AC093110.1	0.586067025217623	1.07812306163663e-28
cor1518168	JMJD7-PLA2G4B	AC012358.1	0.531576991277092	5.46271675826962e-23
cor153945	JMJD7-PLA2G4B	AC016747.4	0.563092514956117	3.68735598403782e-26
cor154345	JMJD7-PLA2G4B	AC016747.3	0.558464919702144	1.13128461219078e-25
cor155045	JMJD7-PLA2G4B	AC007098.1	0.560304070147823	7.26092031701762e-26
cor160745	JMJD7-PLA2G4B	AC007878.1	0.566980523201414	1.41816358932683e-26
cor166247	JMJD7-PLA2G4B	CYTOR	-0.538591656395393	1.14898301105275e-23
cor183247	JMJD7-PLA2G4B	AC010976.1	0.635393023773831	7.12754124360449e-35
cor227545	JMJD7-PLA2G4B	AC005104.1	0.690052294483988	3.52886671237237e-43
cor227845	JMJD7-PLA2G4B	AC114730.3	0.595073593908863	9.62150894086324e-30
cor234945	JMJD7-PLA2G4B	AC093495.1	0.559145111931859	9.60477799209351e-26
cor242247	JMJD7-PLA2G4B	VIPR1-AS1	0.536104183835472	2.00552721321336e-23
cor246247	JMJD7-PLA2G4B	RHOA-IT1	0.520421569859346	6.05697414494046e-22
cor251745	JMJD7-PLA2G4B	PSMD6-AS2	0.571112392199963	5.0658898754935e-27
cor265645	JMJD7-PLA2G4B	AC092910.3	0.628490687444634	6.09342954570124e-34
cor268845	JMJD7-PLA2G4B	AC112484.1	0.55040679874725	7.64564011876037e-25
cor269247	JMJD7-PLA2G4B	RPL32P3	0.543911931467985	3.43648766715146e-24
cor274345	JMJD7-PLA2G4B	ATP1B3-AS1	0.68747604877394	9.55637475641918e-43
cor274445	JMJD7-PLA2G4B	AC109992.2	0.509461660527947	5.91516593021858e-21
cor286247	JMJD7-PLA2G4B	AC078795.1	0.589955843541718	3.8333422849044e-29
cor286645	JMJD7-PLA2G4B	SEC62-AS1	0.508428426450353	7.30198944820074e-21
cor290645	JMJD7-PLA2G4B	CCDC39	0.569038861158766	8.50744589623077e-27
cor292045	JMJD7-PLA2G4B	MCCC1-AS1	0.615669954452093	2.85137726619156e-32
cor292345	JMJD7-PLA2G4B	YEATS2-AS1	0.714290613365383	1.7516258940371e-47
cor294645	JMJD7-PLA2G4B	AC112907.3	0.553521946395973	3.6751520846397e-25
cor299945	JMJD7-PLA2G4B	ACAP2-IT1	0.568261879333065	1.03217884067516e-26
cor300545	JMJD7-PLA2G4B	AC124944.2	0.503263147974435	2.07063136228012e-20
cor301446	JMJD7-PLA2G4B	NCBP2-AS1	0.602217372405541	1.33994771259678e-30
cor304045	JMJD7-PLA2G4B	AC139887.4	0.521452114323583	4.86789128278162e-22
cor304169	JMJD7-PLA2G4B	AC139887.2	0.565459643123676	2.06400495743028e-26
cor304247	JMJD7-PLA2G4B	AC139887.1	0.504950968836086	1.47582268855969e-20
cor304945	JMJD7-PLA2G4B	CTBP1-AS	0.713118219653397	2.89669804718144e-47
cor319247	JMJD7-PLA2G4B	AC098869.2	0.549258914186851	9.99554283766097e-25
cor321745	JMJD7-PLA2G4B	OCIAD1-AS1	0.51645981656232	1.39362918145266e-21
cor342545	JMJD7-PLA2G4B	AC110079.1	0.598970163932016	3.30303561955561e-30
cor342845	JMJD7-PLA2G4B	AC093752.3	0.666472149774412	2.22091616726194e-39
cor354945	JMJD7-PLA2G4B	FAM160A1-DT	0.522124392949818	4.21937838605888e-22
cor356247	JMJD7-PLA2G4B	MIR4453HG	0.526885715446657	1.51884599202736e-22
cor382247	JMJD7-PLA2G4B	FTH1P10	-0.510003979848154	5.29455837943332e-21
cor388445	JMJD7-PLA2G4B	NADK2-AS1	0.509519783799043	5.84536883232125e-21
cor405645	JMJD7-PLA2G4B	AC010260.1	0.522231837651322	4.12393649729929e-22
cor405945	JMJD7-PLA2G4B	AC008434.1	0.611408079136816	9.85007310568771e-32
cor413845	JMJD7-PLA2G4B	AC008906.1	0.532051997547969	4.92101966753908e-23
cor426247	JMJD7-PLA2G4B	AC116366.1	0.50844933751555	7.27098056060473e-21
cor428045	JMJD7-PLA2G4B	C5orf66	0.60200484201691	1.42190283923601e-30
cor428169	JMJD7-PLA2G4B	AC008406.3	0.519355466522981	7.5876308313735e-22
cor430845	JMJD7-PLA2G4B	SNHG4	0.577753909081872	9.39061488478969e-28
cor439169	JMJD7-PLA2G4B	AC011337.1	0.563305525199424	3.50042466335823e-26
cor450545	JMJD7-PLA2G4B	AC138956.1	0.667095863672164	1.78042347588097e-39
cor450645	JMJD7-PLA2G4B	AC138956.2	0.65248146022073	2.75876135515416e-37
cor453345	JMJD7-PLA2G4B	AC136604.2	0.56183636635763	5.00755446478709e-26
cor455247	JMJD7-PLA2G4B	AC138035.1	0.621500858625132	5.07014469657735e-33
cor474645	JMJD7-PLA2G4B	AL645941.1	0.507087496019669	9.58724624119536e-21
cor483045	JMJD7-PLA2G4B	AL033384.2	0.585294416363482	1.32182315080608e-28
cor493345	JMJD7-PLA2G4B	AL133406.2	0.591580968451578	2.47799842671086e-29
cor505945	JMJD7-PLA2G4B	AL031320.2	0.542448625123769	4.79978356080885e-24
cor513445	JMJD7-PLA2G4B	AL353625.1	0.597929662288891	4.40072105307693e-30
cor519169	JMJD7-PLA2G4B	AL354892.3	0.583007093859861	2.40887013625882e-28
cor521845	JMJD7-PLA2G4B	AC073957.3	0.522279830650494	4.08199461893274e-22
cor536045	JMJD7-PLA2G4B	AC005154.4	0.54343930968495	3.82877029238387e-24
cor540045	JMJD7-PLA2G4B	LINC00265	0.702574731031248	2.38982960828527e-45
cor555345	JMJD7-PLA2G4B	AC098851.1	0.589902678418792	3.88828573172913e-29
cor559169	JMJD7-PLA2G4B	AC000120.1	0.572082252872965	3.97009459173774e-27
cor560945	JMJD7-PLA2G4B	AC073842.2	0.631927360583809	2.1076619161322e-34
cor561173	JMJD7-PLA2G4B	STAG3L5P	0.654070264209429	1.61615751970375e-37
cor571248	JMJD7-PLA2G4B	AC108010.1	0.67693212045352	5.0710288741577e-41
cor579445	JMJD7-PLA2G4B	AC004890.2	0.611248467366053	1.03144012553214e-31
cor580545	JMJD7-PLA2G4B	AC005586.1	0.54336937834477	3.89044381642975e-24
cor580845	JMJD7-PLA2G4B	AC010973.1	0.53621016919935	1.95867303061678e-23
cor582545	JMJD7-PLA2G4B	PAXIP1-AS2	0.52394330311824	2.86126769031512e-22
cor586545	JMJD7-PLA2G4B	LINC00106	0.596455323532089	6.59652160844739e-30
cor591645	JMJD7-PLA2G4B	GK-AS1	0.518666771182718	8.77271541518077e-22
cor595045	JMJD7-PLA2G4B	INE1	0.725387658904246	1.31736482078484e-49
cor596445	JMJD7-PLA2G4B	AC232271.1	0.510114083640458	5.17661951896325e-21
cor599169	JMJD7-PLA2G4B	IGBP1-AS1	0.617185790821421	1.82633013695677e-32
cor600645	JMJD7-PLA2G4B	XIST	0.541355340543995	6.15423141199644e-24
cor600745	JMJD7-PLA2G4B	FTX	0.542457704718884	4.78986720597139e-24
cor601173	JMJD7-PLA2G4B	Z83843.1	0.516605126575979	1.35193903551142e-21
cor603247	JMJD7-PLA2G4B	Z68871.1	0.544330082936712	3.12261760228485e-24
cor604545	JMJD7-PLA2G4B	ALG13-AS1	0.59380465428882	1.35861002351854e-29
cor610057	JMJD7-PLA2G4B	FMR1-IT1	0.646726427083073	1.86359738577277e-36
cor625945	JMJD7-PLA2G4B	AC105206.2	0.617980582824141	1.44448891557282e-32
cor626247	JMJD7-PLA2G4B	AC037459.2	0.728127564336079	3.79509196415164e-50
cor628445	JMJD7-PLA2G4B	AC091185.1	0.67975313181553	1.78121223594099e-41
cor630169	JMJD7-PLA2G4B	AC108449.2	0.615682013076216	2.84131712038167e-32
cor643645	JMJD7-PLA2G4B	RPL37P6	-0.510027615462953	5.26902003118095e-21
cor649345	JMJD7-PLA2G4B	SNHG6	-0.538161831770002	1.26549037338872e-23
cor661446	JMJD7-PLA2G4B	AC010834.3	0.578191875582236	8.39146994109023e-28
cor666845	JMJD7-PLA2G4B	AP002907.1	0.613568142730591	5.2673391854925e-32
cor671545	JMJD7-PLA2G4B	MAL2-AS1	0.51929728460591	7.68132983852579e-22
cor674545	JMJD7-PLA2G4B	AC090198.1	0.601723851274159	1.53789728704184e-30
cor675045	JMJD7-PLA2G4B	WASHC5-AS1	0.547635562438783	1.45762880531644e-24
cor683545	JMJD7-PLA2G4B	AC067930.4	0.585284035805903	1.32544244494074e-28
cor684945	JMJD7-PLA2G4B	AC084125.2	0.556500744818653	1.81103708159331e-25
cor692945	JMJD7-PLA2G4B	AL359922.2	0.524451494767182	2.56593678325328e-22
cor696345	JMJD7-PLA2G4B	AL354989.1	0.505198674953382	1.40404669886149e-20
cor711248	JMJD7-PLA2G4B	AL354733.3	0.693576485487914	8.87950868601828e-44
cor718945	JMJD7-PLA2G4B	AL354726.1	0.51251980635178	3.15786363247562e-21
cor725445	JMJD7-PLA2G4B	GSN-AS1	0.505332355781357	1.36674924526585e-20
cor726445	JMJD7-PLA2G4B	MIR600HG	0.637750544810767	3.38212146387673e-35
cor728445	JMJD7-PLA2G4B	AL450263.1	0.535582024448779	2.25297510531037e-23
cor737845	JMJD7-PLA2G4B	LINC01001	0.638905401355961	2.34188638099252e-35
cor739445	JMJD7-PLA2G4B	AP006621.4	0.608272851674968	2.42278659837649e-31
cor739645	JMJD7-PLA2G4B	AP006621.2	0.637975699067601	3.14863258229743e-35
cor740745	JMJD7-PLA2G4B	AC068580.3	0.518311294622554	9.45388760547662e-22
cor742345	JMJD7-PLA2G4B	AC131971.1	0.600771036358205	2.00522332035287e-30
cor743445	JMJD7-PLA2G4B	AC090587.2	0.58314840474858	2.32151021011636e-28
cor752745	JMJD7-PLA2G4B	AC112694.1	0.591446443639433	2.56936744880695e-29
cor759745	JMJD7-PLA2G4B	CD44-AS1	0.553065419831059	4.09361768225551e-25
cor759845	JMJD7-PLA2G4B	AL133330.1	0.510084941710311	5.20758126410714e-21
cor765845	JMJD7-PLA2G4B	AC090589.3	0.676069568123959	6.96654031299771e-41
cor765945	JMJD7-PLA2G4B	AC018410.2	0.522796934914934	3.65589355260733e-22
cor768745	JMJD7-PLA2G4B	AP001350.1	0.54643726030219	1.92317079027941e-24
cor769445	JMJD7-PLA2G4B	AP000442.2	0.522287514153904	4.07531898958463e-22
cor775445	JMJD7-PLA2G4B	MALAT1	0.509757098811653	5.56870197450609e-21
cor776247	JMJD7-PLA2G4B	AP001107.4	0.559566990105806	8.67593241866734e-26
cor776545	JMJD7-PLA2G4B	AP001107.1	0.520824562979846	5.56131964950686e-22
cor778745	JMJD7-PLA2G4B	AP003096.1	0.671391180891182	3.82805202985315e-40
cor783645	JMJD7-PLA2G4B	ARAP1-AS2	0.522790497803093	3.66091849462093e-22
cor790545	JMJD7-PLA2G4B	AP000873.4	0.572643289933955	3.44672471331708e-27
cor803745	JMJD7-PLA2G4B	AP003392.1	0.617232782201594	1.80121136172813e-32
cor808247	JMJD7-PLA2G4B	AP001893.1	0.503370799048024	2.02650143337947e-20
cor821545	JMJD7-PLA2G4B	AL512770.1	0.557497550718318	1.42688025668911e-25
cor821845	JMJD7-PLA2G4B	AL157392.3	0.607445862703925	3.06686601305492e-31
cor832845	JMJD7-PLA2G4B	ZNF37BP	0.569075231293663	8.43070368007029e-27
cor833645	JMJD7-PLA2G4B	AL450326.1	0.506587363088258	1.06087886624819e-20
cor834045	JMJD7-PLA2G4B	ZNF32-AS2	0.627093895301416	9.34564434448614e-34
cor836445	JMJD7-PLA2G4B	PARGP1	0.673084866343786	2.07330865823981e-40
cor839169	JMJD7-PLA2G4B	LINC00843	0.596767228502348	6.05621038323104e-30
cor841645	JMJD7-PLA2G4B	AL592430.1	0.520365754916769	6.12896511991898e-22
cor846247	JMJD7-PLA2G4B	AC022400.6	0.52011453228124	6.46356275358072e-22
cor846645	JMJD7-PLA2G4B	AC022400.1	0.543623241323212	3.6711200355501e-24
cor848745	JMJD7-PLA2G4B	AL450306.1	0.63247326899276	1.77839337341191e-34
cor851545	JMJD7-PLA2G4B	AL603756.1	0.507566630172608	8.69962073350677e-21
cor853945	JMJD7-PLA2G4B	AC063965.1	0.507010387919743	9.73818400799972e-21
cor863545	JMJD7-PLA2G4B	AL158212.3	0.505396833578344	1.34910981892347e-20
cor866045	JMJD7-PLA2G4B	PHACTR2P1	0.510928230620838	4.38120359210946e-21
cor867247	JMJD7-PLA2G4B	AL731566.1	0.549561080801202	9.31560210975487e-25
cor868345	JMJD7-PLA2G4B	AL731577.2	0.571476953233754	4.62282044600817e-27
cor868545	JMJD7-PLA2G4B	AL731571.1	0.63702918586861	4.25157625977111e-35
cor869169	JMJD7-PLA2G4B	EDRF1-AS1	0.644658398741935	3.66544748516869e-36
cor872545	JMJD7-PLA2G4B	AL360181.2	0.727251510652453	5.65915562642545e-50
cor879545	JMJD7-PLA2G4B	AC125494.1	0.54336663759256	3.89288075863658e-24
cor880545	JMJD7-PLA2G4B	AC018653.3	0.61797073978318	1.44869690217684e-32
cor889345	JMJD7-PLA2G4B	AC053513.2	0.626137635261146	1.2509249027208e-33
cor897045	JMJD7-PLA2G4B	AC084824.3	0.522585777866113	3.82432280958796e-22
cor911346	JMJD7-PLA2G4B	AC078778.1	0.520414387978839	6.06619057209476e-22
cor912845	JMJD7-PLA2G4B	AC073487.1	0.562301803782492	4.47141096659434e-26
cor912945	JMJD7-PLA2G4B	TMEM198B	0.574107163687553	2.38045380445734e-27
cor935745	JMJD7-PLA2G4B	AC010203.1	0.502368354355623	2.47594354910681e-20
cor939247	JMJD7-PLA2G4B	AC007622.2	0.563203548483544	3.58872021482908e-26
cor941248	JMJD7-PLA2G4B	AC073575.2	0.614848437358417	3.62636910272987e-32
cor949045	JMJD7-PLA2G4B	AC084018.1	0.707886603467344	2.65172873943146e-46
cor949169	JMJD7-PLA2G4B	AC084018.2	0.637085170264253	4.17684235354278e-35
cor977247	JMJD7-PLA2G4B	MRPS31P5	0.578044326100626	8.71576815448381e-28
cor999845	JMJD7-PLA2G4B	GRTP1-AS1	0.559543107310117	8.72606413269795e-26
cor999945	JMJD7-PLA2G4B	DCUN1D2-AS	0.518113193016928	9.85581406853893e-22
cor1004045	JMJD7-PLA2G4B	AL355075.2	0.642713638568136	6.89174902661388e-36
cor1006545	JMJD7-PLA2G4B	AL132780.1	0.580786410843876	4.29437944124186e-28
cor1007247	JMJD7-PLA2G4B	AL135999.1	0.729264953250029	2.25379445946444e-50
cor1018045	JMJD7-PLA2G4B	AL139099.2	0.557375972874234	1.46904351803096e-25
cor1023945	JMJD7-PLA2G4B	AL132989.1	0.713276070031994	2.70740753738354e-47
cor1024247	JMJD7-PLA2G4B	AL139021.2	0.554356767991353	3.01613214857314e-25
cor1025345	JMJD7-PLA2G4B	AL359220.1	0.566772327299681	1.49309462108935e-26
cor1025445	JMJD7-PLA2G4B	AL355916.2	0.543383296403705	3.878091742522e-24
cor1027345	JMJD7-PLA2G4B	AL049869.3	0.633624742493591	1.2414662412977e-34
cor1027645	JMJD7-PLA2G4B	AL139022.1	0.582072943566546	3.07375694330131e-28
cor1032545	JMJD7-PLA2G4B	AC005519.1	0.661791277920047	1.14741630352877e-38
cor1041248	JMJD7-PLA2G4B	AL512791.1	0.703811691436794	1.43851948468835e-45
cor1047945	JMJD7-PLA2G4B	AL157871.5	0.599951351674359	2.51761201258278e-30
cor1051346	JMJD7-PLA2G4B	AL117209.1	0.629015690045588	5.18563064182117e-34
cor1052170	JMJD7-PLA2G4B	AL133367.1	0.550403925595368	7.65078049822223e-25
cor1052345	JMJD7-PLA2G4B	AL049840.1	0.670597828044037	5.09469392193181e-40
cor1052545	JMJD7-PLA2G4B	AL049840.2	0.586086142613439	1.07269281737095e-28
cor1052645	JMJD7-PLA2G4B	AL049840.3	0.577631893065146	9.68929264775565e-28
cor1054745	JMJD7-PLA2G4B	AL928654.2	0.671487948216874	3.69666203865638e-40
cor1061446	JMJD7-PLA2G4B	HERC2P9	0.55532420825349	2.39711680058589e-25
cor1063745	JMJD7-PLA2G4B	AC091057.1	0.607773133993642	2.79392741979112e-31
cor1064445	JMJD7-PLA2G4B	AC135983.2	0.671525759788551	3.64654266269208e-40
cor1064545	JMJD7-PLA2G4B	LINC02256	0.511256259919414	4.09587257104497e-21
cor1070745	JMJD7-PLA2G4B	AC013356.2	0.632734958361048	1.63912186546442e-34
cor1071063	JMJD7-PLA2G4B	RAD51-AS1	0.530983181085346	6.2230768265551e-23
cor1072845	JMJD7-PLA2G4B	AC036103.1	0.562710183997387	4.0478893659715e-26
cor1073247	JMJD7-PLA2G4B	AC090510.2	0.563117974633693	3.66450549424847e-26
cor1078745	JMJD7-PLA2G4B	AC012170.2	0.631669505015429	2.28347293454902e-34
cor1079745	JMJD7-PLA2G4B	AC066613.1	0.550408273104054	7.64300365674139e-25
cor1080745	JMJD7-PLA2G4B	AC023906.5	0.543355422584874	3.90286827236951e-24
cor1081248	JMJD7-PLA2G4B	AC025917.1	0.691746827342669	1.82211340075022e-43
cor1088845	JMJD7-PLA2G4B	USP3-AS1	0.516138032479318	1.49050632762016e-21
cor1090247	JMJD7-PLA2G4B	AC055855.1	0.574348378010207	2.2392104521109e-27
cor1095445	JMJD7-PLA2G4B	NPTN-IT1	0.708921495545777	1.71790431093793e-46
cor1104345	JMJD7-PLA2G4B	UBE2Q2P2	0.659850699420943	2.24721425733774e-38
cor1104545	JMJD7-PLA2G4B	AC243919.2	0.686975659037888	1.15826330840302e-42
cor1104745	JMJD7-PLA2G4B	CSPG4P10	0.525362231238341	2.10987764121062e-22
cor1105845	JMJD7-PLA2G4B	AC022558.3	0.503717976422497	1.89039015916345e-20
cor1105945	JMJD7-PLA2G4B	AC022558.1	0.600529302394459	2.14455516430197e-30
cor1107169	JMJD7-PLA2G4B	AC048382.2	0.584276909790664	1.72731786979386e-28
cor1107247	JMJD7-PLA2G4B	UBE2Q2P1	0.578702498302747	7.35841533544742e-28
cor1107745	JMJD7-PLA2G4B	SCAND2P	0.608777867057917	2.0972367007393e-31
cor1108045	JMJD7-PLA2G4B	AC044860.1	0.505047863943393	1.4473262211848e-20
cor1119945	JMJD7-PLA2G4B	AC036108.3	0.705141956590564	8.30915337751463e-46
cor1121346	JMJD7-PLA2G4B	AC027020.1	0.533949318854278	3.23730416113472e-23
cor1127169	JMJD7-PLA2G4B	AL031714.1	0.769536948249007	3.29550292095498e-59
cor1127247	JMJD7-PLA2G4B	AL031709.1	0.663055158852869	7.38618726811174e-39
cor1127545	JMJD7-PLA2G4B	AL031600.1	0.713819618365946	2.14455858953714e-47
cor1130247	JMJD7-PLA2G4B	AC106820.5	0.542337551361083	4.92274339941733e-24
cor1132445	JMJD7-PLA2G4B	AC108134.1	0.565039316553947	2.28879326977626e-26
cor1139169	JMJD7-PLA2G4B	AC009121.1	0.700953443014436	4.63013031482825e-45
cor1139645	JMJD7-PLA2G4B	AC007216.4	0.596982890929963	5.70841145621636e-30
cor1142845	JMJD7-PLA2G4B	AC138932.1	0.714079664832687	1.91791928485524e-47
cor1143247	JMJD7-PLA2G4B	AC139256.2	0.564773282059853	2.44336928044767e-26
cor1143345	JMJD7-PLA2G4B	PKD1P6	0.741201781592402	8.06105648634066e-53
cor1145169	JMJD7-PLA2G4B	AC126755.1	0.640913468039842	1.23135367800243e-35
cor1150545	JMJD7-PLA2G4B	AC008870.4	0.549818357678882	8.77276032047944e-25
cor1151248	JMJD7-PLA2G4B	AC008731.1	0.549424089540649	9.61801899747165e-25
cor1154169	JMJD7-PLA2G4B	AC133550.2	0.565434336353112	2.07690011340989e-26
cor1154345	JMJD7-PLA2G4B	AC109460.2	0.752366175262614	3.11006722945062e-55
cor1157345	JMJD7-PLA2G4B	SMG1P5	0.528545246871282	1.059744804681e-22
cor1158345	JMJD7-PLA2G4B	AC106886.2	0.567729420282056	1.17804279437797e-26
cor1159345	JMJD7-PLA2G4B	AC135050.5	0.69585711304965	3.59720604323807e-44
cor1178645	JMJD7-PLA2G4B	RPS27AP16	-0.554748852778417	2.74826279880339e-25
cor1182645	JMJD7-PLA2G4B	AC009095.1	0.625480660851954	1.52745801945484e-33
cor1182745	JMJD7-PLA2G4B	AC010530.1	0.549997570756847	8.41317558604127e-25
cor1183445	JMJD7-PLA2G4B	AC020978.4	0.567742973739081	1.17408925881878e-26
cor1189247	JMJD7-PLA2G4B	AC009120.3	0.658664756825201	3.38050460853471e-38
cor1197445	JMJD7-PLA2G4B	ATP2C2-AS1	0.52333185169271	3.26121307771509e-22
cor1198845	JMJD7-PLA2G4B	AC018695.4	0.66577378394888	2.84287115224156e-39
cor1203445	JMJD7-PLA2G4B	AC116552.1	0.570404463640594	6.04924800560562e-27
cor1203845	JMJD7-PLA2G4B	AC138028.4	0.655061526672321	1.15580338291264e-37
cor1203945	JMJD7-PLA2G4B	AC138028.2	0.52595351823728	1.85755574706945e-22
cor1205247	JMJD7-PLA2G4B	AC137932.3	0.73282817278136	4.32937058198326e-51
cor1206247	JMJD7-PLA2G4B	GAS8-AS1	0.57241521267762	3.65072626156179e-27
cor1206545	JMJD7-PLA2G4B	FAM157C	0.528146757300449	1.15561661001446e-22
cor1206945	JMJD7-PLA2G4B	AC240565.2	0.509698075084301	5.63628482877977e-21
cor1208845	JMJD7-PLA2G4B	AC032044.1	0.539631125845675	9.0913070355471e-24
cor1210346	JMJD7-PLA2G4B	AC006435.2	0.695684452507315	3.85304005779466e-44
cor1213247	JMJD7-PLA2G4B	AC004771.3	0.581812967905019	3.28903809479403e-28
cor1225345	JMJD7-PLA2G4B	AC020558.2	0.538673158121258	1.12811488886884e-23
cor1225945	JMJD7-PLA2G4B	AC122129.1	0.683860747587959	3.80111015672755e-42
cor1235545	JMJD7-PLA2G4B	KRT18P55	-0.518646166594492	8.81084416447641e-22
cor1236169	JMJD7-PLA2G4B	SPAG5-AS1	0.633919749839067	1.13197732392768e-34
cor1236545	JMJD7-PLA2G4B	AC010761.4	0.573952736768909	2.4754561362805e-27
cor1236945	JMJD7-PLA2G4B	AC010761.5	0.548785764877275	1.11596917175941e-24
cor1238247	JMJD7-PLA2G4B	AC104564.3	0.626675790435237	1.06175962459892e-33
cor1240745	JMJD7-PLA2G4B	AC127024.4	0.570418704645835	6.02772371308828e-27
cor1242645	JMJD7-PLA2G4B	AC004253.1	0.565127133539723	2.23991723250291e-26
cor1244247	JMJD7-PLA2G4B	AC079336.5	0.633356105325197	1.35023743368865e-34
cor1248845	JMJD7-PLA2G4B	AC015849.3	0.620502424014946	6.83232152670474e-33
cor1251745	JMJD7-PLA2G4B	AC244154.1	0.534109211348554	3.12467054119002e-23
cor1253247	JMJD7-PLA2G4B	AC005288.1	0.566871501831328	1.45692634834167e-26
cor1255645	JMJD7-PLA2G4B	AC067852.3	0.663188050653541	7.05101626989594e-39
cor1259445	JMJD7-PLA2G4B	AC003070.1	0.682952786231954	5.35965880961041e-42
cor1260645	JMJD7-PLA2G4B	CR936218.1	0.721011878183671	9.32048023608826e-49
cor1261248	JMJD7-PLA2G4B	LRRC37A17P	0.523875521745882	2.90310612971562e-22
cor1274169	JMJD7-PLA2G4B	AC005746.1	0.520967310323928	5.39550842480723e-22
cor1276345	JMJD7-PLA2G4B	PLEKHM1P1	0.575459220274649	1.6883982038652e-27
cor1283247	JMJD7-PLA2G4B	AC016888.1	0.539478295387483	9.41020843897125e-24
cor1283445	JMJD7-PLA2G4B	AC022211.3	0.52171314337582	4.60519814499779e-22
cor1283545	JMJD7-PLA2G4B	AC022211.1	0.609235144320409	1.83995264114957e-31
cor1284247	JMJD7-PLA2G4B	AC087289.2	0.515632856995693	1.65612087126201e-21
cor1285169	JMJD7-PLA2G4B	AC015802.1	0.707908494721163	2.62754180015206e-46
cor1290545	JMJD7-PLA2G4B	AC027601.2	0.632403908612214	1.81722730788294e-34
cor1292845	JMJD7-PLA2G4B	AC129510.1	0.520333740902993	6.17063671649626e-22
cor1293169	JMJD7-PLA2G4B	AC132872.3	0.605285482662293	5.6589473489372e-31
cor1293645	JMJD7-PLA2G4B	HEXD-IT1	0.540475457619821	7.5122288330159e-24
cor1293845	JMJD7-PLA2G4B	NARF-AS1	0.540550337664004	7.38599945281984e-24
cor1293945	JMJD7-PLA2G4B	NARF-IT1	0.66714359518241	1.75051720351766e-39
cor1294445	JMJD7-PLA2G4B	AC024361.3	0.57207321587207	3.97913625631594e-27
cor1294745	JMJD7-PLA2G4B	AC087222.1	0.553150711321458	4.01202163341666e-25
cor1296247	JMJD7-PLA2G4B	AP001178.3	0.513276506750325	2.70099496398435e-21
cor1296445	JMJD7-PLA2G4B	AP001178.2	0.568432068840864	9.89428309744726e-27
cor1296545	JMJD7-PLA2G4B	AP001020.3	0.511536520053465	3.86663779815297e-21
cor1296645	JMJD7-PLA2G4B	AP001020.2	0.536803375595589	1.71566374050693e-23
cor1301446	JMJD7-PLA2G4B	RPL6P27	-0.559438555667289	8.94890861111289e-26
cor1303045	JMJD7-PLA2G4B	AP001793.1	0.652801814654372	2.47742940737679e-37
cor1303445	JMJD7-PLA2G4B	AP005899.1	0.567205884078335	1.34123200415763e-26
cor1317545	JMJD7-PLA2G4B	AC011825.2	0.53735246622178	1.51732791495595e-23
cor1323445	JMJD7-PLA2G4B	AC100778.2	0.636696788418954	4.72330341653029e-35
cor1330745	JMJD7-PLA2G4B	AC027514.2	0.589658509734056	4.15077041223469e-29
cor1343247	JMJD7-PLA2G4B	AL031670.1	0.677650731593919	3.88894009375201e-41
cor1357645	JMJD7-PLA2G4B	HM13-IT1	0.563668661564779	3.203056966398e-26
cor1361945	JMJD7-PLA2G4B	AL109614.1	0.612541046925955	7.09764548192659e-32
cor1368845	JMJD7-PLA2G4B	ZFAS1	-0.548658352670485	1.14953819891189e-24
cor1371248	JMJD7-PLA2G4B	AL157838.1	0.523734537444077	2.99206824494984e-22
cor1373645	JMJD7-PLA2G4B	AL139349.1	0.538245363234085	1.24197248377941e-23
cor1379845	JMJD7-PLA2G4B	AL118506.1	0.514926925512007	1.91825773372803e-21
cor1379945	JMJD7-PLA2G4B	UCKL1-AS1	0.567952100296805	1.11472020087721e-26
cor1382045	JMJD7-PLA2G4B	AC005329.3	0.50144106445723	2.97822800105463e-20
cor1382745	JMJD7-PLA2G4B	AC012615.6	0.74351039712068	2.61573763599377e-53
cor1382945	JMJD7-PLA2G4B	AC012615.4	0.502815154681378	2.26465492084307e-20
cor1385445	JMJD7-PLA2G4B	AC016586.2	0.509924463375586	5.38137348675191e-21
cor1392445	JMJD7-PLA2G4B	AC011461.1	0.526623830472732	1.60732038362253e-22
cor1392645	JMJD7-PLA2G4B	AC011442.1	0.500783839637	3.39363313063494e-20
cor1392745	JMJD7-PLA2G4B	AC011472.1	0.624690577089676	1.94092144600323e-33
cor1393745	JMJD7-PLA2G4B	AC008770.3	0.524700247012623	2.43252971245459e-22
cor1398945	JMJD7-PLA2G4B	AC008894.2	0.603000519543419	1.07626082997327e-30
cor1399945	JMJD7-PLA2G4B	AC008764.2	0.693505244412959	9.13246966449919e-44
cor1400247	JMJD7-PLA2G4B	AC024075.1	0.654492638227356	1.40123516439878e-37
cor1401346	JMJD7-PLA2G4B	AC010319.4	0.517320176781982	1.16401394343745e-21
cor1402645	JMJD7-PLA2G4B	AC005253.1	0.63366388249414	1.22635874170893e-34
cor1415645	JMJD7-PLA2G4B	AC002128.2	0.592939573673016	1.7174116630713e-29
cor1415745	JMJD7-PLA2G4B	AC002128.1	0.524573897632263	2.49941503688285e-22
cor1420445	JMJD7-PLA2G4B	AC011479.2	0.559501007711734	8.81513065397108e-26
cor1421346	JMJD7-PLA2G4B	AC008982.2	0.655089183510867	1.14502185854425e-37
cor1422745	JMJD7-PLA2G4B	AC118344.1	0.526056471114786	1.81676791562618e-22
cor1422945	JMJD7-PLA2G4B	AC010271.1	0.569512958934108	7.55895865597603e-27
cor1427945	JMJD7-PLA2G4B	AC092301.1	0.579222755461632	6.43503722967221e-28
cor1429345	JMJD7-PLA2G4B	AC008635.1	0.513534526173207	2.56060695329738e-21
cor1430247	JMJD7-PLA2G4B	AC011466.3	0.540250619213021	7.90416257422144e-24
cor1430945	JMJD7-PLA2G4B	AC022154.1	0.533271331946132	3.76101446969916e-23
cor1432545	JMJD7-PLA2G4B	PTOV1-AS2	0.560188695667593	7.46634280285564e-26
cor1435247	JMJD7-PLA2G4B	AC008750.5	0.513215775159787	2.73512467801198e-21
cor1439745	JMJD7-PLA2G4B	AC245052.4	0.527207533751379	1.41666963343918e-22
cor1441248	JMJD7-PLA2G4B	AC011476.3	0.537062432828348	1.61909701783368e-23
cor1442045	JMJD7-PLA2G4B	AC008735.4	0.650862891021774	4.74094633072193e-37
cor1442170	JMJD7-PLA2G4B	AC008735.2	0.670590213160429	5.10866913250011e-40
cor1442247	JMJD7-PLA2G4B	AC008735.1	0.674500113257409	1.23814065580845e-40
cor1460169	JMJD7-PLA2G4B	AC004461.2	0.604033162839649	8.05425861637425e-31
cor1464445	JMJD7-PLA2G4B	AC245060.6	0.595398575161318	8.80559308510709e-30
cor1464645	JMJD7-PLA2G4B	AC245060.2	0.541509076392019	5.9431619845525e-24
cor1466945	JMJD7-PLA2G4B	AC253536.3	0.527423962152324	1.35179255646715e-22
cor1473169	JMJD7-PLA2G4B	AC003681.1	0.57634455482506	1.3471406338362e-27
cor1481346	JMJD7-PLA2G4B	AL021707.4	0.508529832054858	7.15282029347827e-21
cor1481645	JMJD7-PLA2G4B	AL021707.3	0.728683158103321	2.94319116705894e-50
cor1482445	JMJD7-PLA2G4B	AL031846.2	0.675657158225332	8.1057864921912e-41
cor1483247	JMJD7-PLA2G4B	EP300-AS1	0.566254604142077	1.69677459080313e-26
cor1483845	JMJD7-PLA2G4B	AL021878.2	0.594499903008995	1.12479580538746e-29
cor1490745	JMJD7-PLA2G4B	Z98885.3	0.636107323971839	5.69041688592357e-35
cor1491346	JMJD7-PLA2G4B	AL022328.3	0.522404114516657	3.97532286853175e-22
cor1506247	JMJD7-PLA2G4B	AF129075.1	0.505703963189894	1.26811407293896e-20
cor1511545	JMJD7-PLA2G4B	AP000692.1	0.655631914069189	9.52477998371317e-38
cor1523445	JMJD7-PLA2G4B	AP001469.1	0.548865612874794	1.09542621837559e-24
cor1523545	JMJD7-PLA2G4B	MCM3AP-AS1	0.66830777748216	1.15692788483774e-39
cor1523645	JMJD7-PLA2G4B	AP001469.2	0.596064539300122	7.34104500645709e-30
cor1381064	PLA2G4B	AL450998.3	0.56443125376113	2.6573062866969e-26
cor826170	PLA2G4B	AL358115.1	0.530987583429835	6.21707322064594e-23
cor1267170	PLA2G4B	TRAPPC12-AS1	0.513837082570749	2.40511410429019e-21
cor274346	PLA2G4B	ATP1B3-AS1	0.562404342968001	4.36113187238012e-26
cor292346	PLA2G4B	YEATS2-AS1	0.565294153065647	2.14978322697695e-26
cor304946	PLA2G4B	CTBP1-AS	0.520799957927771	5.5904026620524e-22
cor428046	PLA2G4B	C5orf66	0.508270930302124	7.53975722324125e-21
cor439171	PLA2G4B	AC011337.1	0.532173990470638	4.79066354794282e-23
cor595046	PLA2G4B	INE1	0.554984374467488	2.59877958972021e-25
cor626248	PLA2G4B	AC037459.2	0.539275108718624	9.85130550571182e-24
cor726446	PLA2G4B	MIR600HG	0.500993758010089	3.25511188950295e-20
cor759746	PLA2G4B	CD44-AS1	0.514564304631847	2.06837625730889e-21
cor765846	PLA2G4B	AC090589.3	0.520732146133501	5.67133292114078e-22
cor872546	PLA2G4B	AL360181.2	0.533438939545318	3.62426323166081e-23
cor1007248	PLA2G4B	AL135999.1	0.631885914192348	2.13499037576356e-34
cor1041249	PLA2G4B	AL512791.1	0.52007846563633	6.51305218004604e-22
cor1051347	PLA2G4B	AL117209.1	0.524626810144681	2.47118729678028e-22
cor1052346	PLA2G4B	AL049840.1	0.502880834108183	2.23512940332386e-20
cor1104346	PLA2G4B	UBE2Q2P2	0.523438483527803	3.1877071041853e-22
cor1104546	PLA2G4B	AC243919.2	0.555793640222641	2.14370353971438e-25
cor1127171	PLA2G4B	AL031714.1	0.566839499150084	1.46850205236955e-26
cor1143346	PLA2G4B	PKD1P6	0.536004382288917	2.05065617422951e-23
cor1154346	PLA2G4B	AC109460.2	0.524042674010874	2.80100146664667e-22
cor1205248	PLA2G4B	AC137932.3	0.561359851005495	5.62208140216508e-26
cor1225946	PLA2G4B	AC122129.1	0.542089885567802	5.20819763806009e-24
cor1236171	PLA2G4B	SPAG5-AS1	0.508150294738978	7.7270139078952e-21
cor1244248	PLA2G4B	AC079336.5	0.536117909263747	1.99939777897818e-23
cor1259446	PLA2G4B	AC003070.1	0.52793497768176	1.20999323182271e-22
cor1276346	PLA2G4B	PLEKHM1P1	0.510410714650301	4.87159132764833e-21
cor1285171	PLA2G4B	AC015802.1	0.576376095425075	1.33633064392877e-27
cor1290546	PLA2G4B	AC027601.2	0.505631515125212	1.28677775750405e-20
cor1382746	PLA2G4B	AC012615.6	0.54365208440347	3.64698541620669e-24
cor1392746	PLA2G4B	AC011472.1	0.501664724211706	2.84860425109487e-20
cor1442046	PLA2G4B	AC008735.4	0.507123333931632	9.5178798801549e-21
cor1442172	PLA2G4B	AC008735.2	0.521391776719199	4.93068178241691e-22
cor1481646	PLA2G4B	AL021707.3	0.545375352696018	2.45631960486222e-24
cor1490746	PLA2G4B	Z98885.3	0.503981856958904	1.79298893921026e-20
cor1511546	PLA2G4B	AP000692.1	0.51894318643926	8.27664545706636e-22
cor1430173	PLA2G4C	PLA2G4C-AS1	0.710584175616049	8.51849720350748e-47
cor561070	PLA2G4F	AL139246.1	0.504553128984751	1.5987241219227e-20
cor1312178	PLA2G4F	AC082651.3	0.520901685428228	5.47112309820082e-22
cor291749	PLA2G4F	AC083801.2	0.526752751391876	1.56314969029732e-22
cor439251	PLA2G4F	AC011374.1	0.510494129166459	4.78904900113991e-21
cor483177	PLA2G4F	AL033384.1	0.531828724583764	5.16870927393725e-23
cor817251	PLA2G4F	CALML3-AS1	0.568293389070159	1.0241286742794e-26
cor923177	PLA2G4F	AC011601.1	0.504031613575426	1.77518448046542e-20
cor1019549	PLA2G4F	LINC00640	0.505282473522349	1.38055118580849e-20
cor1121181	PLA2G4F	CERS3-AS1	0.521054575618581	5.29655069596211e-22
cor1197049	PLA2G4F	AC009123.1	0.515423382022673	1.72999037402994e-21
cor1316449	PLA2G4F	DSG1-AS1	0.511449106318201	3.936747493579e-21
cor1423450	ALOX15	CYP2B7P	0.525759373082179	1.93694034610519e-22
cor1024180	CAPN1	AL023754.1	0.526607515455366	1.61299709205496e-22
cor263451	CAPN1	AC093010.3	-0.514363042641787	2.15662372251262e-21
cor272182	CAPN1	IL20RB-AS1	0.508059853773504	7.87039478211581e-21
cor783951	CAPN1	AP002761.4	0.574883240583978	1.95484550005746e-27
cor837851	CAPN1	AC245041.2	0.502362670419439	2.47875260756635e-20
cor861185	CAPN1	SH3PXD2A-AS1	0.522763363015388	3.68217531767673e-22
cor929551	CAPN1	AC010201.2	-0.52340773970635	3.20873116248924e-22
cor929751	CAPN1	POC1B-AS1	-0.539748838206685	8.85296508467286e-24
cor1226751	CAPN1	KRT16P4	0.518173526431663	9.73165528230407e-22
cor1240451	CAPN1	SUZ12P1	-0.500195549789904	3.81346976954357e-20
cor1251851	CAPN1	AC244153.1	0.502522718274845	2.40084115636834e-20
cor1421077	CAPN2	AL451042.2	0.512138109678849	3.41636445750729e-21
cor196352	CAPN2	AC007277.1	-0.520079169437956	6.51208288832331e-22
cor673552	CAPN2	FAM83A-AS1	0.526895435815982	1.51565609773325e-22
cor817452	CAPN2	LINC02657	0.581238398592932	3.8190103979227e-28
cor817552	CAPN2	LINC02678	0.537322705883025	1.52747330900622e-23
cor563187	MLKL	AC005064.1	-0.50975880289862	5.56676266423203e-21
cor804192	NLRP3	FCGR2C	0.586471376385025	9.68844652510693e-29
cor1474192	NLRP3	AC083949.1	0.520578775178584	5.85865235971468e-22
cor166193	NLRP3	LINC01943	0.590233408896159	3.55870041001012e-29
cor177657	NLRP3	AC017002.3	0.564917451205652	2.35836625049554e-26
cor189857	NLRP3	ZEB2-AS1	0.532639605988397	4.32365654550463e-23
cor202357	NLRP3	LINC01934	0.526484480754732	1.65644676661808e-22
cor216357	NLRP3	CXCR2P1	0.530811115070574	6.46225461441516e-23
cor244457	NLRP3	AC098613.1	0.585808649981825	1.15423019735239e-28
cor330657	NLRP3	LINC01094	0.528476198199663	1.07577685024912e-22
cor446457	NLRP3	AC034199.1	0.584836512621893	1.49113292514273e-28
cor503657	NLRP3	AL591468.1	0.518659529486903	8.78609761251838e-22
cor521757	NLRP3	AC147651.4	0.529978552855654	7.75360019209996e-23
cor539357	NLRP3	AC006033.2	0.537915622366251	1.33739164358308e-23
cor539457	NLRP3	TRG-AS1	0.519298928354929	7.67866709686293e-22
cor542457	NLRP3	AC004847.1	0.57471746944337	2.03894049868941e-27
cor552857	NLRP3	NCF1B	0.611788282589399	8.82554898466123e-32
cor555457	NLRP3	AC004921.1	0.50657851439129	1.0627794021367e-20
cor577457	NLRP3	TRBV11-2	0.502639812595092	2.34537022918426e-20
cor580757	NLRP3	LINC00996	0.553586793641745	3.61923881597147e-25
cor585557	NLRP3	AC011899.2	0.535800329769854	2.14606219998361e-23
cor598657	NLRP3	AL034397.3	0.514618925141218	2.04504627239002e-21
cor599357	NLRP3	AL590764.1	0.566751884751571	1.50065922484396e-26
cor630857	NLRP3	LINC02099	0.569470394117037	7.63966734459928e-27
cor651087	NLRP3	MSC-AS1	0.505150396301401	1.41776123325944e-20
cor675457	NLRP3	LINC00861	0.521616181632595	4.70110721114124e-22
cor745857	NLRP3	GVINP1	0.608921353715042	2.01289721201301e-31
cor766193	NLRP3	AC090559.1	0.618588393261561	1.20675031785411e-32
cor901657	NLRP3	AC119044.1	0.538255608175469	1.2391178776589e-23
cor901757	NLRP3	PCED1B-AS1	0.618083575761915	1.40117627042909e-32
cor1004457	NLRP3	AL133371.2	0.591339624068863	2.64428086709128e-29
cor1039557	NLRP3	LINC01146	0.570250534525773	6.286794772504e-27
cor1049657	NLRP3	LINC02285	0.547273307498103	1.58521021034651e-24
cor1170357	NLRP3	AC007728.2	0.505151471843731	1.4174542732485e-20
cor1248193	NLRP3	AC015911.3	0.53032603665643	7.18634714175558e-23
cor1388657	NLRP3	ADGRE4P	0.547407646125342	1.53666302070952e-24
cor1424357	NLRP3	AC243960.1	0.556509784688428	1.80713218236197e-25
cor1424757	NLRP3	AC010247.1	0.514305872001002	2.18236013384188e-21
cor1424857	NLRP3	AC010247.2	0.528265623825291	1.12615831250075e-22
cor1433193	NLRP3	NAPSB	0.554096187148304	3.20823090340473e-25
cor1482357	NLRP3	AL031846.1	0.551622935087811	5.74924031163583e-25
cor1498057	NLRP3	AF127936.1	0.552923305920164	4.23322265337938e-25
cor1159858	PYCARD	PYCARD-AS1	0.573161806865087	3.02385256559973e-27
cor311094	CASP1	LINC01342	-0.50752445886504	8.77438491689668e-21
cor502197	CASP1	GBP1P1	0.707194552448112	3.54113581539241e-46
cor1296196	CASP1	LINC01871	0.553228323440564	3.93916665685405e-25
cor216359	CASP1	CXCR2P1	0.522821217102231	3.63699942267555e-22
cor239759	CASP1	AC097639.1	-0.555867461253019	2.10633270397572e-25
cor330659	CASP1	LINC01094	0.508656593271962	6.97056333326072e-21
cor382959	CASP1	LINC02100	0.575785728945238	1.55361907802687e-27
cor474459	CASP1	PSMB8-AS1	0.500702890939906	3.4485845833805e-20
cor539459	CASP1	TRG-AS1	0.528281793036146	1.12220872101051e-22
cor635859	CASP1	RPS20P22	-0.503638697260259	1.92065659563296e-20
cor635959	CASP1	AC069120.1	-0.523013802451974	3.49051345042848e-22
cor731360	CASP1	LINC01503	0.504521250982417	1.60899667971059e-20
cor837859	CASP1	AC245041.2	0.547456926819587	1.51922384745704e-24
cor884359	CASP1	LINC02446	0.505852454073759	1.23068898504644e-20
cor901759	CASP1	PCED1B-AS1	0.513473210497164	2.59330381102141e-21
cor939859	CASP1	USP30-AS1	0.548110819890809	1.30548759789695e-24
cor1042198	CASP1	AL135818.1	0.511073207641947	4.25276338095246e-21
cor1113459	CASP1	LINC00930	-0.503402222048247	2.0137953911823e-20
cor1113659	CASP1	AC091544.4	-0.539761899373527	8.82690154172039e-24
cor1152261	CASP1	LINC02195	0.560982949102558	6.16030445331281e-26
cor1491959	CASP1	U62317.2	0.534808900816696	2.67552059756979e-23
cor1492059	CASP1	U62317.4	0.515806266709818	1.59732530227714e-21
cor1492198	CASP1	U62317.1	0.559435445463284	8.95562302489098e-26
cor1504197	CASP1	MIR155HG	0.509152792643554	6.30005307248317e-21
cor210461	IL1B	MYOSLID	0.519218083811705	7.81071144208468e-22
cor671860	IL1B	AC091563.1	-0.513936815296214	2.35592425594459e-21
cor895262	IL1B	LINC00941	0.512669410624094	3.06188271900952e-21
cor1410088	CHMP2A	AL669831.1	-0.630436496370714	3.34599031167112e-34
cor441094	CHMP2A	AL691432.1	-0.539417922848559	9.53919849021746e-24
cor187200	CHMP2A	ZBTB40-IT1	-0.507710545924048	8.44916532546447e-21
cor286200	CHMP2A	PABPC4-AS1	-0.516872090497103	1.27852050628213e-21
cor296200	CHMP2A	NFYC-AS1	-0.603387440186674	9.65607910311412e-31
cor323200	CHMP2A	MKNK1-AS1	-0.604130594561805	7.83652918704098e-31
cor351202	CHMP2A	AL050343.1	-0.512702692640195	3.04092369810558e-21
cor371202	CHMP2A	SSBP3-AS1	-0.512717501514109	3.03164340076314e-21
cor418200	CHMP2A	DLEU2L	-0.594010419586051	1.2848150743637e-29
cor619200	CHMP2A	AP4B1-AS1	-0.506826300087197	1.01080496666571e-20
cor648200	CHMP2A	NBPF8	-0.532658098619172	4.30606531640215e-23
cor650200	CHMP2A	AC241952.1	-0.552220224338983	4.99597905886872e-25
cor678200	CHMP2A	GNRHR2	-0.503927088787062	1.81278979577179e-20
cor754200	CHMP2A	UBE2Q1-AS1	-0.554448773588815	2.95105189109447e-25
cor1118200	CHMP2A	AL353593.1	-0.518659119571242	8.78685571141222e-22
cor1191202	CHMP2A	LINC01347	-0.565960733413784	1.82433506952246e-26
cor1218200	CHMP2A	AL390728.4	-0.524156794080034	2.73333092371209e-22
cor1267200	CHMP2A	TRAPPC12-AS1	-0.545915102111281	2.16929379039572e-24
cor1498200	CHMP2A	AC016722.2	-0.523191679500415	3.36038356248715e-22
cor1516200	CHMP2A	AC093110.1	-0.555100092669052	2.52830017406208e-25
cor183263	CHMP2A	AC010976.1	-0.528184415297863	1.14620276600839e-22
cor227561	CHMP2A	AC005104.1	-0.61592893313755	2.64285916496928e-32
cor234961	CHMP2A	AC093495.1	-0.594831630269634	1.02770481357766e-29
cor2451100	CHMP2A	BOLA2P2	-0.514647320324438	2.03302038330294e-21
cor246761	CHMP2A	RBM5-AS1	-0.503695324746416	1.89898969917655e-20
cor265661	CHMP2A	AC092910.3	-0.564750187967937	2.45726361883178e-26
cor274361	CHMP2A	ATP1B3-AS1	-0.583084729854943	2.36048078943809e-28
cor286263	CHMP2A	AC078795.1	-0.539524128152893	9.31343253145037e-24
cor290661	CHMP2A	CCDC39	-0.503369503967289	2.02702679399425e-20
cor292361	CHMP2A	YEATS2-AS1	-0.571256596337853	4.88583535673641e-27
cor299961	CHMP2A	ACAP2-IT1	-0.520683329052432	5.73030676407399e-22
cor301462	CHMP2A	NCBP2-AS1	-0.511721562904081	3.72225346925093e-21
cor3041100	CHMP2A	AC139887.2	-0.511685945857729	3.74962596940044e-21
cor304961	CHMP2A	CTBP1-AS	-0.500713382344804	3.44141351048741e-20
cor342561	CHMP2A	AC110079.1	-0.595891129083683	7.69744459669396e-30
cor342861	CHMP2A	AC093752.3	-0.587559364266881	7.26180252973124e-29
cor354961	CHMP2A	FAM160A1-DT	-0.501295817760963	3.06549570854732e-20
cor405961	CHMP2A	AC008434.1	-0.56380058882033	3.10131231630008e-26
cor430861	CHMP2A	SNHG4	-0.609715696592324	1.6031463589897e-31
cor450561	CHMP2A	AC138956.1	-0.528875870053332	9.86181448390236e-23
cor450661	CHMP2A	AC138956.2	-0.640494992045533	1.40843022466686e-35
cor451264	CHMP2A	AC145098.1	-0.507383792723168	9.02836719433997e-21
cor451561	CHMP2A	AC139795.1	-0.500872713203026	3.33429342409155e-20
cor455263	CHMP2A	AC138035.1	-0.604105400889006	7.89226559274291e-31
cor470861	CHMP2A	ZNRD1ASP	-0.547177229620014	1.62085476064753e-24
cor493361	CHMP2A	AL133406.2	-0.570883505772169	5.36520572730436e-27
cor513461	CHMP2A	AL353625.1	-0.613102511106444	6.03071861283225e-32
cor540061	CHMP2A	LINC00265	-0.582858994931011	2.50390832190291e-28
cor552761	CHMP2A	GTF2IP4	-0.600366099910048	2.24398451157658e-30
cor571264	CHMP2A	AC108010.1	-0.687945977580691	7.97460159957926e-43
cor579461	CHMP2A	AC004890.2	-0.515596724510124	1.66863730654708e-21
cor580561	CHMP2A	AC005586.1	-0.536815776588762	1.71091446864377e-23
cor582561	CHMP2A	PAXIP1-AS2	-0.504300889870309	1.68180452909326e-20
cor596061	CHMP2A	AC115618.2	-0.520082176280119	6.50794339541805e-22
cor600661	CHMP2A	XIST	-0.517651417033908	1.08591552296346e-21
cor600761	CHMP2A	FTX	-0.535941369356119	2.07966345151607e-23
cor603263	CHMP2A	Z68871.1	-0.625636054152433	1.45704146051862e-33
cor625961	CHMP2A	AC105206.2	-0.59929388791472	3.02030795203493e-30
cor626263	CHMP2A	AC037459.2	-0.577512464585792	9.99070733426661e-28
cor628461	CHMP2A	AC091185.1	-0.559195346284901	9.48923130457529e-26
cor6301100	CHMP2A	AC108449.2	-0.577990525447148	8.83706704627e-28
cor643661	CHMP2A	RPL37P6	0.514255753465804	2.20517037193983e-21
cor649361	CHMP2A	SNHG6	0.502130870626866	2.5960200901873e-20
cor661462	CHMP2A	AC010834.3	-0.609992551277741	1.48066105617568e-31
cor666861	CHMP2A	AP002907.1	-0.576019751376888	1.46360387812576e-27
cor674561	CHMP2A	AC090198.1	-0.501950695536933	2.69092405556335e-20
cor692961	CHMP2A	AL359922.2	-0.572338521202787	3.72196269922854e-27
cor711264	CHMP2A	AL354733.3	-0.597941132389193	4.38684869849333e-30
cor742361	CHMP2A	AC131971.1	-0.567083331542337	1.38254253644537e-26
cor743461	CHMP2A	AC090587.2	-0.523448760336842	3.18070963329824e-22
cor747561	CHMP2A	TMEM9B-AS1	-0.536553503049896	1.81417391727502e-23
cor752761	CHMP2A	AC112694.1	-0.521785024971543	4.53534279961274e-22
cor768761	CHMP2A	AP001350.1	-0.512634693085839	3.08389722358828e-21
cor769461	CHMP2A	AP000442.2	-0.537275376261246	1.54374593929612e-23
cor778761	CHMP2A	AP003096.1	-0.524205104565101	2.70517125449539e-22
cor803761	CHMP2A	AP003392.1	-0.54447127151451	3.02315772893908e-24
cor806861	CHMP2A	AP000866.1	-0.515908568788541	1.56360779028585e-21
cor832861	CHMP2A	ZNF37BP	-0.515679191025213	1.64020571966629e-21
cor833661	CHMP2A	AL450326.1	-0.664200555465836	4.94592031134544e-39
cor834061	CHMP2A	ZNF32-AS2	-0.557751233756182	1.34270759123997e-25
cor836461	CHMP2A	PARGP1	-0.739126997724146	2.19407580236598e-52
cor8391100	CHMP2A	LINC00843	-0.563090768328199	3.68892875232034e-26
cor865661	CHMP2A	AL139407.1	-0.525522053599752	2.03852679858071e-22
cor867263	CHMP2A	AL731566.1	-0.500503885566319	3.58742538263356e-20
cor868361	CHMP2A	AL731577.2	-0.645858712765359	2.47680839218525e-36
cor868561	CHMP2A	AL731571.1	-0.56046193383838	6.98884930567787e-26
cor8691100	CHMP2A	EDRF1-AS1	-0.574577527921794	2.11270279100357e-27
cor872561	CHMP2A	AL360181.2	-0.564282284618801	2.75616459723438e-26
cor873761	CHMP2A	AC007406.5	-0.512900459650004	2.91926250288913e-21
cor876461	CHMP2A	AC125807.2	-0.513190544301596	2.74942828191666e-21
cor879561	CHMP2A	AC125494.1	-0.521823349202954	4.49852630606074e-22
cor880561	CHMP2A	AC018653.3	-0.554061444352056	3.23473771979743e-25
cor889361	CHMP2A	AC053513.2	-0.575885833662335	1.51446487066206e-27
cor913861	CHMP2A	AC073896.4	0.572929953601098	3.20620707947741e-27
cor935761	CHMP2A	AC010203.1	-0.60892126624402	2.01294759178032e-31
cor939263	CHMP2A	AC007622.2	-0.513025830224958	2.84463185598556e-21
cor949061	CHMP2A	AC084018.1	-0.629450211050036	4.53643209507983e-34
cor9491100	CHMP2A	AC084018.2	-0.566995940504241	1.4127646740543e-26
cor977263	CHMP2A	MRPS31P5	-0.635082281839589	7.85965701489356e-35
cor977961	CHMP2A	AL137058.2	-0.524459424041473	2.56157518981448e-22
cor978061	CHMP2A	MRPS31P4	-0.651103755779399	4.37484193616278e-37
cor991561	CHMP2A	AL139035.1	-0.506165877689668	1.15522583382378e-20
cor1004061	CHMP2A	AL355075.2	-0.582899077439358	2.47782733984045e-28
cor1006561	CHMP2A	AL132780.1	-0.511594972853857	3.82044302272766e-21
cor1018061	CHMP2A	AL139099.2	-0.525593135776257	2.00756138686111e-22
cor10221101	CHMP2A	RPL13AP3	0.503895284802341	1.82438674397266e-20
cor1023961	CHMP2A	AL132989.1	-0.594761742114434	1.04744667071299e-29
cor10241100	CHMP2A	AL132989.2	-0.524875504974132	2.34266271616668e-22
cor1032561	CHMP2A	AC005519.1	-0.582461943915226	2.77734707567235e-28
cor1041264	CHMP2A	AL512791.1	-0.538498086802989	1.17341027489193e-23
cor1052361	CHMP2A	AL049840.1	-0.553379976759678	3.80055238974374e-25
cor1054761	CHMP2A	AL928654.2	-0.577807638106656	9.2619921263227e-28
cor1064461	CHMP2A	AC135983.2	-0.507556790593985	8.71700875867344e-21
cor1070761	CHMP2A	AC013356.2	-0.505955268238279	1.20541486750624e-20
cor1072861	CHMP2A	AC036103.1	-0.52731458269521	1.38420608220341e-22
cor1081264	CHMP2A	AC025917.1	-0.599644759265745	2.74081904878154e-30
cor1095461	CHMP2A	NPTN-IT1	-0.636048305022683	5.79741229422563e-35
cor1104561	CHMP2A	AC243919.2	-0.531386234584655	5.69642003814137e-23
cor1105961	CHMP2A	AC022558.1	-0.518325414788966	9.42586338063092e-22
cor11271100	CHMP2A	AL031714.1	-0.571221231621229	4.92939897491453e-27
cor1127263	CHMP2A	AL031709.1	-0.577213884682698	1.07853384595715e-27
cor1127561	CHMP2A	AL031600.1	-0.625727248989137	1.41722023648973e-33
cor11311102	CHMP2A	AC141586.1	-0.518337367079642	9.40220564167819e-22
cor11391100	CHMP2A	AC009121.1	-0.583221590787606	2.27750235759983e-28
cor1142861	CHMP2A	AC138932.1	-0.661495830293651	1.27146959685549e-38
cor1143361	CHMP2A	PKD1P6	-0.687413271888433	9.78993441981586e-43
cor11451100	CHMP2A	AC126755.1	-0.549750416531948	8.91300593544372e-25
cor1154361	CHMP2A	AC109460.2	-0.655425167843558	1.02172421055537e-37
cor1156461	CHMP2A	AC120114.1	-0.596614965480476	6.31428260408894e-30
cor1157361	CHMP2A	SMG1P5	-0.5315495692569	5.49572196697445e-23
cor1159361	CHMP2A	AC135050.5	-0.590199310552006	3.59136376703179e-29
cor1189263	CHMP2A	AC009120.3	-0.571444607686952	4.66053437115795e-27
cor1198861	CHMP2A	AC018695.4	-0.571973467526589	4.08029555799092e-27
cor1205263	CHMP2A	AC137932.3	-0.552368381626897	4.82473147856584e-25
cor12131101	CHMP2A	AC004771.5	-0.529380667803632	8.8345908892987e-23
cor1213263	CHMP2A	AC004771.3	-0.666906032818226	1.90444634823924e-39
cor1238263	CHMP2A	AC104564.3	-0.525690874895959	1.96573846612265e-22
cor1248861	CHMP2A	AC015849.3	-0.503901907683767	1.82196578806619e-20
cor1251761	CHMP2A	AC244154.1	-0.507387873152429	9.02089885561164e-21
cor1253263	CHMP2A	AC005288.1	-0.642866291207039	6.55960805234617e-36
cor1255661	CHMP2A	AC067852.3	-0.596666621416929	6.2255362243589e-30
cor1260661	CHMP2A	CR936218.1	-0.616605218243325	2.16673335617864e-32
cor1261264	CHMP2A	LRRC37A17P	-0.660517648076615	1.78467692094546e-38
cor1272263	CHMP2A	AC099850.3	-0.606454567666586	4.06462692042147e-31
cor1278263	CHMP2A	LRRC37A16P	-0.511903339106951	3.58558775319139e-21
cor12851100	CHMP2A	AC015802.1	-0.502122550073333	2.60032936841477e-20
cor1292861	CHMP2A	AC129510.1	-0.513763535813632	2.44203473196227e-21
cor1293961	CHMP2A	NARF-IT1	-0.623997914044569	2.39317003782124e-33
cor1301462	CHMP2A	RPL6P27	0.522838410736929	3.62367910999756e-22
cor1303061	CHMP2A	AP001793.1	-0.550988575433433	6.67193384206196e-25
cor1317561	CHMP2A	AC011825.2	-0.506351907742162	1.11260785844214e-20
cor1323461	CHMP2A	AC100778.2	-0.542763144999859	4.46778771511028e-24
cor1330761	CHMP2A	AC027514.2	-0.542044963722962	5.26169340737837e-24
cor1343263	CHMP2A	AL031670.1	-0.655453585380254	1.01191902906917e-37
cor1371264	CHMP2A	AL157838.1	-0.519559015883445	7.26859313571658e-22
cor1382761	CHMP2A	AC012615.6	-0.571639876307676	4.43738642114351e-27
cor1387361	CHMP2A	AC104532.2	-0.515960585384114	1.54673338733578e-21
cor1393761	CHMP2A	AC008770.3	-0.535732799482511	2.17858920916201e-23
cor1399961	CHMP2A	AC008764.2	-0.754607620221858	9.83134018611878e-56
cor1400061	CHMP2A	AC024075.3	-0.508981282580896	6.52430750884521e-21
cor1400263	CHMP2A	AC024075.1	-0.647823491975331	1.29891959036193e-36
cor1402661	CHMP2A	AC005253.1	-0.528194649862348	1.14365738047894e-22
cor1422761	CHMP2A	AC118344.1	-0.553130640331925	4.03107755025963e-25
cor1443961	CHMP2A	AC005261.4	0.565594997122136	1.99636383027691e-26
cor14601100	CHMP2A	AC004461.2	-0.511889611514572	3.59573393644309e-21
cor1461561	CHMP2A	AC007663.4	-0.529481285589298	8.64281359486533e-23
cor1464461	CHMP2A	AC245060.6	-0.526719178793254	1.57453582461967e-22
cor1464561	CHMP2A	AC245060.5	-0.504138743293287	1.73743836479508e-20
cor1464661	CHMP2A	AC245060.2	-0.613888894749234	4.79783315872563e-32
cor1474961	CHMP2A	LINC01521	-0.564615503252723	2.53986146305708e-26
cor1481661	CHMP2A	AL021707.3	-0.624425695169204	2.10291221374599e-33
cor1482461	CHMP2A	AL031846.2	-0.586187004643943	1.04448703098463e-28
cor1487861	CHMP2A	PRR34-AS1	0.521086285674637	5.26103628592321e-22
cor1523461	CHMP2A	AP001469.1	-0.50265812922329	2.33680790182897e-20
cor1523561	CHMP2A	MCM3AP-AS1	-0.552440910208682	4.74302204003563e-25
cor1523661	CHMP2A	AP001469.2	-0.557476254734341	1.43417853361721e-25
cor296204	CHMP4B	NFYC-AS1	-0.549258538193834	9.99641864967025e-25
cor323204	CHMP4B	MKNK1-AS1	-0.534003934385697	3.19838857431406e-23
cor648204	CHMP4B	NBPF8	-0.50922060670554	6.21349170007503e-21
cor304965	CHMP4B	CTBP1-AS	-0.532734581178658	4.23405644885848e-23
cor342865	CHMP4B	AC093752.3	-0.515093022499172	1.85312812820194e-21
cor450665	CHMP4B	AC138956.2	-0.506620633930234	1.05376277947385e-20
cor552565	CHMP4B	STAG3L3	-0.521981538645971	4.34964888420036e-22
cor571268	CHMP4B	AC108010.1	-0.508132875085656	7.75442892048203e-21
cor579465	CHMP4B	AC004890.2	-0.5435493677617	3.73365425226991e-24
cor626267	CHMP4B	AC037459.2	-0.504528119997377	1.60677769382399e-20
cor6301104	CHMP4B	AC108449.2	-0.522267596092373	4.09264654904333e-22
cor661466	CHMP4B	AC010834.3	-0.524888353938825	2.33620429146025e-22
cor711269	CHMP4B	AL354733.3	-0.517638788043762	1.0887962564285e-21
cor739665	CHMP4B	AP006621.2	-0.532474079615903	4.48429989801867e-23
cor803765	CHMP4B	AP003392.1	-0.503160858473214	2.11343855309956e-20
cor821565	CHMP4B	AL512770.1	-0.507196369059864	9.37804102065471e-21
cor834065	CHMP4B	ZNF32-AS2	-0.51722385565042	1.18774395114961e-21
cor836465	CHMP4B	PARGP1	-0.537902367088101	1.34137476558965e-23
cor873765	CHMP4B	AC007406.5	-0.505157542645509	1.41572289064109e-20
cor889365	CHMP4B	AC053513.2	-0.501197092952684	3.12624258129745e-20
cor912965	CHMP4B	TMEM198B	-0.507107362028414	9.5487332241244e-21
cor949065	CHMP4B	AC084018.1	-0.540795675774371	6.98688325007505e-24
cor9491104	CHMP4B	AC084018.2	-0.540291820784463	7.8308635661919e-24
cor1005465	CHMP4B	LINC00641	-0.514112431132807	2.27170281670237e-21
cor1006565	CHMP4B	AL132780.1	-0.528727954658306	1.01844909122792e-22
cor1007267	CHMP4B	AL135999.1	-0.53143753280673	5.63262185729149e-23
cor1023965	CHMP4B	AL132989.1	-0.555574333154399	2.25862284303391e-25
cor1032565	CHMP4B	AC005519.1	-0.526287089820534	1.72857462761796e-22
cor1095465	CHMP4B	NPTN-IT1	-0.500398097432739	3.66345393311144e-20
cor1127565	CHMP4B	AL031600.1	-0.52305455001996	3.46027243760747e-22
cor1142865	CHMP4B	AC138932.1	-0.542401224240757	4.85188221021978e-24
cor1143365	CHMP4B	PKD1P6	-0.54253467851809	4.70660660844282e-24
cor1154365	CHMP4B	AC109460.2	-0.544697502864758	2.87026071726937e-24
cor1213267	CHMP4B	AC004771.3	-0.500194100747705	3.81456446552362e-20
cor1261268	CHMP4B	LRRC37A17P	-0.507459161779121	8.89139688426184e-21
cor1293965	CHMP4B	NARF-IT1	-0.501026800214586	3.23382055057904e-20
cor1296267	CHMP4B	AP001178.3	-0.532570336921834	4.39018054045001e-23
cor1382765	CHMP4B	AC012615.6	-0.530619071875042	6.73990146958497e-23
cor1399965	CHMP4B	AC008764.2	-0.585989397180585	1.10045322096636e-28
cor1400267	CHMP4B	AC024075.1	-0.504164171208241	1.72859566889432e-20
cor1415267	CHMP4B	AC020907.4	-0.503662113703197	1.91166763209233e-20
cor1464465	CHMP4B	AC245060.6	-0.531751099945017	5.25766725240538e-23
cor1481665	CHMP4B	AL021707.3	-0.530367718175659	7.12111142981633e-23
cor571270	CHMP4A	AC108010.1	-0.506308656757089	1.12237616319062e-20
cor913866	CHMP4A	AC073896.4	0.599311561075771	3.00558039194344e-30
cor1008066	CHMP4A	AL136295.7	0.532504549712258	4.45429359220725e-23
cor1143366	CHMP4A	PKD1P6	-0.50456806472159	1.59393336127789e-20
cor1253268	CHMP4A	AC005288.1	-0.539248512896141	9.91052947525394e-24
cor1272268	CHMP4A	AC099850.3	-0.521848644511001	4.47438750703876e-22
cor495208	VPS4B	CLCA3P	0.505038090740945	1.45017576050493e-20
cor742208	VPS4B	LINC01527	0.528874182498618	9.86543847210079e-23
cor1138208	VPS4B	AL118511.1	-0.520786150750387	5.60678818321839e-22
cor225271	VPS4B	AC104667.2	-0.552301736025545	4.90103568471465e-25
cor2721109	VPS4B	IL20RB-AS1	0.569116228451112	8.34501671001856e-27
cor427369	VPS4B	AC008608.2	-0.578027364173522	8.75383210398327e-28
cor4391108	VPS4B	AC011337.1	0.518007572581653	1.00769327350739e-21
cor439271	VPS4B	AC011374.1	0.568756980762566	9.1260550145733e-27
cor455069	VPS4B	TRIM52-AS1	-0.517221759286468	1.18826567753499e-21
cor468369	VPS4B	ZSCAN16-AS1	-0.548356395804072	1.23311962417451e-24
cor495469	VPS4B	AL080317.1	-0.513724886432529	2.46165979010727e-21
cor672569	VPS4B	SMILR	0.55678432126786	1.69241639267433e-25
cor697569	VPS4B	AL133410.1	-0.582218982889409	2.95898724143405e-28
cor817271	VPS4B	CALML3-AS1	0.528900669960672	9.80870815564578e-23
cor842271	VPS4B	LINC02621	0.50462938121748	1.57441314056214e-20
cor8611110	VPS4B	SH3PXD2A-AS1	0.546925999216872	1.71783626715069e-24
cor895969	VPS4B	LINC02387	-0.514321349319696	2.17536304895318e-21
cor904769	VPS4B	AC117498.2	-0.501104172032868	3.18449901826077e-20
cor950669	VPS4B	AC055713.1	-0.51252336855784	3.15554420337565e-21
cor1142569	VPS4B	ABCC6P2	-0.512230932905986	3.35164711428562e-21
cor1150369	VPS4B	AC008915.2	-0.500767919330977	3.40437205179593e-20
cor1161470	VPS4B	AC142381.3	0.527756428391083	1.25778919730849e-22
cor1267569	VPS4B	AC021491.4	-0.50905925713044	6.42139632822053e-21
cor1316469	VPS4B	DSG1-AS1	0.536825775777823	1.70709446148171e-23
cor1331279	VPS4B	AC036176.3	0.673873885282978	1.55594322053229e-40
cor1377969	VPS4B	AL117379.1	-0.505086626770439	1.43607842020217e-20
cor1423769	VPS4B	AC011462.4	-0.521155238645813	5.18461793384482e-22
cor418209	VPS4A	DLEU2L	-0.560794891030329	6.44754508220087e-26
cor619209	VPS4A	AP4B1-AS1	-0.505533552862326	1.312444592488e-20
cor650209	VPS4A	AC241952.1	-0.503447988728668	1.99542947287866e-20
cor1095209	VPS4A	AC138393.3	-0.572200596878934	3.8535434676365e-27
cor1218209	VPS4A	AL390728.4	-0.511935242711847	3.56211621156442e-21
cor227570	VPS4A	AC005104.1	-0.500802960171511	3.38077954649126e-20
cor319272	VPS4A	AC098869.2	-0.531497222387415	5.55927300398247e-23
cor342570	VPS4A	AC110079.1	-0.513309711503022	2.68251225046227e-21
cor450670	VPS4A	AC138956.2	-0.503489760113258	1.97881070805564e-20
cor451570	VPS4A	AC139795.1	-0.540584110444332	7.32975288736867e-24
cor571282	VPS4A	AC108010.1	-0.500230438432413	3.78720580427635e-20
cor600970	VPS4A	AL353804.1	-0.524758934201815	2.40206502423755e-22
cor603272	VPS4A	Z68871.1	-0.54853722548531	1.18237327580634e-24
cor6981109	VPS4A	EBLN3P	-0.529977633066506	7.75515872637639e-23
cor711284	VPS4A	AL354733.3	-0.512644487892553	3.07767058046054e-21
cor769470	VPS4A	AP000442.2	-0.529878893206003	7.92427495589603e-23
cor836470	VPS4A	PARGP1	-0.531143567098273	6.0079962099653e-23
cor837370	VPS4A	BMS1P1	-0.511604165401085	3.81322781483528e-21
cor889370	VPS4A	AC053513.2	-0.523808824003061	2.94486347441037e-22
cor935770	VPS4A	AC010203.1	-0.510050394411732	5.24452202150387e-21
cor977272	VPS4A	MRPS31P5	-0.501586438093852	2.89333166840258e-20
cor978070	VPS4A	MRPS31P4	-0.508740640603286	6.85224737393421e-21
cor1023970	VPS4A	AL132989.1	-0.516631722805794	1.34444246857415e-21
cor1081282	VPS4A	AC025917.1	-0.515565595312229	1.6794952031271e-21
cor1095470	VPS4A	NPTN-IT1	-0.531485784663793	5.57325487659805e-23
cor1127570	VPS4A	AL031600.1	-0.501874058816525	2.73231791282225e-20
cor1194870	VPS4A	AC092718.4	0.565110173544754	2.24927571308848e-26
cor1196970	VPS4A	AC040169.1	0.515854464341584	1.58135173409094e-21
cor1213272	VPS4A	AC004771.3	-0.526623221150456	1.60753203943569e-22
cor1260670	VPS4A	CR936218.1	-0.54609874920915	2.07938207250702e-24
cor1261282	VPS4A	LRRC37A17P	-0.551700752845073	5.64509610679671e-25
cor1292870	VPS4A	AC129510.1	-0.53984592597736	8.66102490784962e-24
cor1317570	VPS4A	AC011825.2	-0.500209628410356	3.80284997991871e-20
cor1358670	VPS4A	AL034550.1	-0.508817749436748	6.74543810310404e-21
cor1371282	VPS4A	AL157838.1	-0.518273564219466	9.52917393356181e-22
cor451572	CHMP1A	AC139795.1	-0.541733321080578	5.64801903245556e-24
cor832872	CHMP1A	ZNF37BP	-0.511209804169427	4.1351411441162e-21
cor1194872	CHMP1A	AC092718.4	0.509977469169084	5.32334817237258e-21
cor296281	TRPM7	NFYC-AS1	0.503700090435516	1.89717725056434e-20
cor1218281	TRPM7	AL390728.4	0.504407557301013	1.64616548915087e-20
cor1267281	TRPM7	TRAPPC12-AS1	0.519501536250474	7.35732243190168e-22
cor227575	TRPM7	AC005104.1	0.534042753058706	3.17100934332217e-23
cor228975	TRPM7	LINC01881	0.537420541002131	1.49436993381099e-23
cor430875	TRPM7	SNHG4	0.508672158873937	6.94850054910848e-21
cor540075	TRPM7	LINC00265	0.511370862949125	4.00056210288032e-21
cor571297	TRPM7	AC108010.1	0.516238898342477	1.45944717207025e-21
cor596075	TRPM7	AC115618.2	0.504865493745245	1.50141825386891e-20
cor6981114	TRPM7	EBLN3P	0.520688198563106	5.72439711345272e-22
cor711299	TRPM7	AL354733.3	0.562989777730133	3.78100053042162e-26
cor747575	TRPM7	TMEM9B-AS1	0.548708988184472	1.13607984400851e-24
cor827875	TRPM7	AL353796.1	0.516195419323106	1.47275656679313e-21
cor833675	TRPM7	AL450326.1	0.528464198493828	1.07858725523362e-22
cor836475	TRPM7	PARGP1	0.567345384340643	1.29568885813409e-26
cor8391114	TRPM7	LINC00843	0.514197869783573	2.23180680439688e-21
cor873775	TRPM7	AC007406.5	0.54322094632092	4.02461044838398e-24
cor949075	TRPM7	AC084018.1	0.514851453460437	1.94859108786148e-21
cor978075	TRPM7	MRPS31P4	0.559115839064812	9.67274862397811e-26
cor1054775	TRPM7	AL928654.2	0.51340920478392	2.62787343114658e-21
cor1061476	TRPM7	HERC2P9	0.539271237264536	9.85990478286599e-24
cor1063775	TRPM7	AC091057.1	0.500135566156355	3.85904443696218e-20
cor1071875	TRPM7	OIP5-AS1	0.5939623312036	1.30169881116404e-29
cor1078775	TRPM7	AC012170.2	0.596257825761842	6.96297148716512e-30
cor1081297	TRPM7	AC025917.1	0.508755171782367	6.83199269884961e-21
cor1096775	TRPM7	UBL7-AS1	0.515002698251046	1.88827112334627e-21
cor1142875	TRPM7	AC138932.1	0.519310692576722	7.65963650366611e-22
cor1143375	TRPM7	PKD1P6	0.562462119386486	4.3001802637928e-26
cor12401114	TRPM7	AC005562.1	0.528936027097301	9.73348131110429e-23
cor1253282	TRPM7	AC005288.1	0.625742992564438	1.41045532382051e-33
cor1272282	TRPM7	AC099850.3	0.60412776109372	7.84277826805659e-31
cor1399975	TRPM7	AC008764.2	0.589915191876897	3.87528417720046e-29
cor14421115	TRPM7	AC008735.2	0.561157488276371	5.9050216610353e-26
cor1481675	TRPM7	AL021707.3	0.500645136466925	3.48832476021821e-20
cor311300	IL1A	LINC01342	-0.592491228992918	1.93866629387369e-29
cor153285	IL1A	ESPNP	-0.548763644671106	1.12172701750044e-24
cor257283	IL1A	AC114489.1	0.541452170635269	6.02044515706611e-24
cor1024283	IL1A	AL023754.1	0.543071379068547	4.16441290696431e-24
cor1157283	IL1A	AL160408.1	0.509414181822462	5.97278848360517e-21
cor1502283	IL1A	EPCAM-DT	-0.557341036186909	1.48138516073789e-25
cor210477	IL1A	MYOSLID	0.670741497078487	4.83800098080185e-40
cor211876	IL1A	AC007038.1	-0.544804699130041	2.80049894119521e-24
cor239776	IL1A	AC097639.1	-0.541061643084976	6.5781954015913e-24
cor2721116	IL1A	IL20RB-AS1	0.550605158943439	7.29886213256589e-25
cor338576	IL1A	ARHGEF38-IT1	-0.518729537014506	8.65756550142637e-22
cor405076	IL1A	ZBED3-AS1	-0.536919747742768	1.67160224745306e-23
cor480776	IL1A	AL035701.1	-0.532767029659489	4.2038655257161e-23
cor496976	IL1A	LINC02541	0.504225730966853	1.70737082922165e-20
cor531377	IL1A	SNHG26	0.527065238321954	1.460985084869e-22
cor534976	IL1A	AC007255.1	-0.502549973691949	2.38781537813872e-20
cor594576	IL1A	LINC02595	0.506125297881976	1.16473354141095e-20
cor604076	IL1A	AL109946.1	0.536181193420356	1.9713745060363e-23
cor633976	IL1A	AC091182.2	0.555443938510484	2.32980809768813e-25
cor634076	IL1A	LINC01605	0.547186313613951	1.61745109752028e-24
cor634476	IL1A	AC124067.4	-0.513731542603463	2.45826894744024e-21
cor671876	IL1A	AC091563.1	-0.559801956680662	8.19761565272347e-26
cor725976	IL1A	TTLL11-IT1	0.558421400428456	1.14317935890534e-25
cor802776	IL1A	AP000757.1	-0.507842007660785	8.22659086424229e-21
cor836676	IL1A	AC244230.1	0.524217540855081	2.69796862361315e-22
cor837876	IL1A	AC245041.2	0.52641200925113	1.6825772804456e-22
cor8611117	IL1A	SH3PXD2A-AS1	0.520617680849908	5.81056628716115e-22
cor895284	IL1A	LINC00941	0.523205441824807	3.35051686490774e-22
cor904776	IL1A	AC117498.2	-0.502491553100944	2.41582112568327e-20
cor929776	IL1A	POC1B-AS1	-0.506619949026171	1.05390879473278e-20
cor9991115	IL1A	AL356740.1	-0.533292497901245	3.74346869417438e-23
cor1019284	IL1A	AL358334.2	0.531128892863794	6.02736641717044e-23
cor1022284	IL1A	LINC00520	0.59864132070868	3.61696818153756e-30
cor1042284	IL1A	AL135818.2	0.561972592805626	4.84439051608188e-26
cor1080876	IL1A	AC023906.2	0.556444597177515	1.83547781459941e-25
cor1124376	IL1A	Z97634.1	-0.515241458219102	1.7967684503699e-21
cor1145676	IL1A	ABCC6P1	-0.526165665358115	1.77447096625345e-22
cor1169776	IL1A	LINC02178	0.533875440842286	3.29068800115463e-23
cor1224284	IL1A	KRT16P6	0.627215761014825	9.0041126939293e-34
cor1224376	IL1A	KRT16P2	0.501045663333827	3.22172723558269e-20
cor1224476	IL1A	KRT17P1	0.519383169358993	7.5434131059732e-22
cor1226576	IL1A	KRT17P2	0.532705968788354	4.26085528275264e-23
cor1226776	IL1A	KRT16P4	0.621298072973801	5.38728254389597e-33
cor1230976	IL1A	KRT17P6	0.560503515284563	6.918874230971e-26
cor1268576	IL1A	AC005920.1	-0.50592102571407	1.21377524356708e-20
cor1284676	IL1A	RNF157-AS1	-0.502905317931547	2.22422010346541e-20
cor13181115	IL1A	AC012123.1	-0.508443191886194	7.28008040841019e-21
cor237578	HMGB1	HMGB1P5	0.599144831413881	3.14738930834257e-30
cor247079	TNFSF10	U73166.1	-0.510695614499413	4.59530448192665e-21
cor4831118	TNFSF10	AL033384.1	0.527484731804525	1.33410825905961e-22
cor496979	TNFSF10	LINC02541	0.542922038491772	4.30877532953364e-24
cor593290	TNFSF10	AC092198.1	-0.504593368354409	1.5858492200288e-20
cor630479	TNFSF10	AC084262.1	-0.551526961568034	5.88029362636474e-25
cor731380	TNFSF10	LINC01503	0.558071921912005	1.24327835486406e-25
cor837879	TNFSF10	AC245041.2	0.510497735398154	4.78551168091146e-21
cor1042290	TNFSF10	AL135818.2	0.521344782496904	4.98013817311709e-22
cor1491979	TNFSF10	U62317.2	0.503181959312347	2.10453738170729e-20
cor14921119	TNFSF10	U62317.1	0.501005170016129	3.24774281912726e-20
cor1396291	TNFRSF10A	DNAJC27-AS1	-0.514429034991068	2.12728728561642e-21
cor455080	TNFRSF10A	TRIM52-AS1	-0.501242953288825	3.09787818646049e-20
cor626292	TNFRSF10A	AC037459.2	0.508373201710258	7.38450876148072e-21
cor627080	TNFRSF10A	TNFRSF10A-AS1	0.850381231235791	5.59210502197938e-84
cor6271119	TNFRSF10A	AC100861.1	0.619847552732532	8.30397124776401e-33
cor759780	TNFRSF10A	CD44-AS1	0.500954563520619	3.28054637339961e-20
cor13312104	TNFRSF10A	AC036176.3	0.512219579126758	3.35949786675894e-21
cor627081	TNFRSF10B	TNFRSF10A-AS1	0.550238185997066	7.95314419938397e-25
cor1061383	FASLG	PIK3CD-AS1	0.563127762146031	3.65575824552182e-26
cor267295	FASLG	AC004865.2	0.557247348429933	1.5149879213544e-25
cor502295	FASLG	GBP1P1	0.522556656435562	3.84814298544958e-22
cor594295	FASLG	AL365361.1	0.552951376282244	4.20528092081004e-25
cor797295	FASLG	AL121985.1	0.529122985595089	9.34504942515336e-23
cor804295	FASLG	FCGR2C	0.6028465928825	1.12368318958132e-30
cor1178295	FASLG	CHRM3-AS2	0.708919784793879	1.71914024182679e-46
cor1289295	FASLG	NRIR	0.522906475530676	3.57141750508285e-22
cor1296295	FASLG	LINC01871	0.764949223534842	4.10331186389933e-58
cor1450295	FASLG	AC006369.1	0.523317838434735	3.27099625225249e-22
cor1474295	FASLG	AC083949.1	0.562664213097229	4.09351505094767e-26
cor1661121	FASLG	LINC01943	0.534046519408438	3.16836521441109e-23
cor168582	FASLG	AC021188.1	0.536522791857293	1.8266596371864e-23
cor187782	FASLG	AC011893.1	0.580137546232063	5.0804737921922e-28
cor202382	FASLG	LINC01934	0.715348272770355	1.11022792091927e-47
cor216382	FASLG	CXCR2P1	0.722623042487032	4.55476365273886e-49
cor238682	FASLG	LINC02084	0.567159649723196	1.3566718694269e-26
cor244482	FASLG	AC098613.1	0.525318963696352	2.12961323111551e-22
cor263582	FASLG	ZBTB20-AS1	0.507984857611096	7.99127274879245e-21
cor320382	FASLG	AC096734.1	0.592375775844994	2.00005598797239e-29
cor393982	FASLG	AC022126.1	0.699630996964517	7.91489354461213e-45
cor394782	FASLG	AC034238.1	0.632448449903621	1.79219409280362e-34
cor426082	FASLG	C5orf56	0.64510061471926	3.17320769814326e-36
cor426296	FASLG	AC116366.1	0.505868900685939	1.22661128314897e-20
cor455982	FASLG	AL357054.4	0.502108483024161	2.60763080771404e-20
cor474482	FASLG	PSMB8-AS1	0.556718342817664	1.7193123420816e-25
cor503682	FASLG	AL591468.1	0.612679781114939	6.81783964262429e-32
cor521782	FASLG	AC147651.4	0.539651946573665	9.04869420553205e-24
cor539382	FASLG	AC006033.2	0.727059849693596	6.17484288421874e-50
cor539482	FASLG	TRG-AS1	0.872239961304565	2.53228856839373e-93
cor542482	FASLG	AC004847.1	0.671816069856622	3.28348135562752e-40
cor552882	FASLG	NCF1B	0.597668279575018	4.72885203895354e-30
cor577482	FASLG	TRBV11-2	0.600738505999071	2.02343950901573e-30
cor580782	FASLG	LINC00996	0.665422587949799	3.21787593632879e-39
cor585582	FASLG	AC011899.2	0.53002605862894	7.67352217109043e-23
cor586782	FASLG	AL683807.1	0.539792576203155	8.76598289255185e-24
cor5931121	FASLG	AL592164.1	0.509459271517423	5.91805224065234e-21
cor599382	FASLG	AL590764.1	0.611326783924995	1.0083929935401e-31
cor606682	FASLG	AL023653.1	0.585604893899593	1.21796691423593e-28
cor608296	FASLG	LINC00892	0.665128124061309	3.56970477677648e-39
cor636882	FASLG	AC007991.2	0.510284863046118	4.99878295130707e-21
cor6461121	FASLG	AC022182.2	0.501042081312678	3.22402027527362e-20
cor675482	FASLG	LINC00861	0.605566740555807	5.22654887425114e-31
cor679982	FASLG	AC079015.1	0.561286624737357	5.72288706346424e-26
cor722082	FASLG	AL162414.1	0.502714123104069	2.3108230932015e-20
cor733382	FASLG	DBH-AS1	0.679490818927895	1.96418000465342e-41
cor736482	FASLG	C9orf139	0.590156893408178	3.6324090941871e-29
cor745882	FASLG	GVINP1	0.773840699802586	2.93184436903493e-60
cor797082	FASLG	CASP17P	0.651617958054186	3.68421794089746e-37
cor873082	FASLG	AC026369.3	0.535986644091134	2.05878120023982e-23
cor884382	FASLG	LINC02446	0.78769462532943	8.32782891607661e-64
cor896382	FASLG	LINC02422	0.500823542687392	3.36699666843809e-20
cor901682	FASLG	AC119044.1	0.633370125135672	1.3443347970507e-34
cor901782	FASLG	PCED1B-AS1	0.709088216112529	1.60158293621405e-46
cor939882	FASLG	USP30-AS1	0.663595773995831	6.11375806489292e-39
cor962882	FASLG	LINC00539	0.610255263200535	1.37299831257769e-31
cor966782	FASLG	LINC00544	0.512021589921935	3.49934609585156e-21
cor967382	FASLG	LINC00426	0.76384977185216	7.44547529221341e-58
cor10381121	FASLG	LINC02328	0.503732578060459	1.88486707236399e-20
cor1039582	FASLG	LINC01146	0.567310460318402	1.30694542600839e-26
cor10421122	FASLG	AL135818.1	0.577001306226607	1.13887749632025e-27
cor1046082	FASLG	LINC02325	0.579712402402348	5.67085975730177e-28
cor1132682	FASLG	AC108134.3	0.546822611387134	1.75938771625691e-24
cor1133682	FASLG	AC004494.1	0.525855070426707	1.89740154409751e-22
cor1144582	FASLG	AC109446.3	0.58252699980603	2.73060767742525e-28
cor1152296	FASLG	LINC02195	0.656838706079418	6.31639672457844e-38
cor1156982	FASLG	AC012645.3	0.612113932120252	8.03223837658949e-32
cor1170382	FASLG	AC007728.2	0.629367884057658	4.65293547566938e-34
cor1199082	FASLG	LINC02132	0.53727140657999	1.5451185119123e-23
cor1247682	FASLG	AC022706.1	0.601707088738736	1.54510488445612e-30
cor12481121	FASLG	AC015911.3	0.781994543281592	2.57753813208087e-62
cor1249296	FASLG	AC244100.1	0.523264059033944	3.30881059492484e-22
cor1249682	FASLG	AC243829.4	0.718925446697954	2.33831000292651e-48
cor1258982	FASLG	AC008105.3	0.566273179372201	1.68901401247381e-26
cor1271782	FASLG	AC004687.1	0.663488826675969	6.34695861077181e-39
cor13421122	FASLG	SIRPG-AS1	0.523489235294523	3.15329703701497e-22
cor1360882	FASLG	FO393401.1	0.516852942724251	1.28365311331704e-21
cor1422296	FASLG	AC005515.1	0.561869456253704	4.96742993319781e-26
cor1424382	FASLG	AC243960.1	0.763591877005957	8.55823337671461e-58
cor1440682	FASLG	KIR3DX1	0.588763528179615	5.27124738531302e-29
cor1440982	FASLG	LILRP2	0.677822664578008	3.64925865536952e-41
cor1457882	FASLG	LINC00528	0.603558074519691	9.20453028936244e-31
cor1469682	FASLG	MIAT	0.557118675879984	1.56236634929871e-25
cor1482382	FASLG	AL031846.1	0.690747998608403	2.69165912283042e-43
cor1498082	FASLG	AF127936.1	0.564238008717579	2.78623978669479e-26
cor15031121	FASLG	LINC01684	0.550280928436033	7.87405920290572e-25
cor1503982	FASLG	LINC00158	0.568968415384263	8.65805378156684e-27
cor15041121	FASLG	MIR155HG	0.650100119934015	6.11203793003733e-37
cor1520382	FASLG	ITGB2-AS1	0.503473879389082	1.98511275967418e-20
cor8541122	FAS	AL157394.1	0.811972329551264	1.03748053540228e-70
cor692885	IFNA1	MIR31HG	0.507254286432383	9.26858652679197e-21
cor569302	IFNA4	NBPF5P	0.575806279274749	1.54550055182524e-27
cor257487	IFNA4	CADM2-AS2	0.630291378435903	3.499487152611e-34
cor750687	IFNA4	LINC02548	0.51115578955085	4.18126507892253e-21
cor165307	IFNA10	LINC01654	0.5401316907776	8.11955319434913e-24
cor411494	IFNA10	LINC01739	0.514859076644682	1.94550590775421e-21
cor450307	IFNA10	AL583808.2	0.642238125553509	8.03661286088805e-36
cor786307	IFNA10	AL365440.2	0.613780266135502	4.95201605814992e-32
cor850307	IFNA10	AL021940.1	0.616898915450513	1.98735567481889e-32
cor940307	IFNA10	AL391645.1	0.79598945522791	4.64767659363487e-66
cor961409	IFNA10	AC099673.1	0.604944880910367	6.23008623521301e-31
cor1055307	IFNA10	AC093581.1	0.584161372497963	1.78049511713166e-28
cor1059307	IFNA10	AL355526.1	0.629133148487316	5.00159707658588e-34
cor1131409	IFNA10	LINC01682	0.590993483449494	2.90215528644771e-29
cor1284307	IFNA10	AC017053.1	0.682442010593875	6.49900372741135e-42
cor1357307	IFNA10	AC104623.1	0.573458037295445	2.80568609091901e-27
cor1365307	IFNA10	AC019055.1	0.503577740654445	1.94425168571998e-20
cor153492	IFNA10	AC007179.1	0.679054920406081	2.31020590923371e-41
cor190792	IFNA10	LINC01911	0.528988331686996	9.62323739267088e-23
cor1913105	IFNA10	LINC01818	0.838344749460025	1.89156829960862e-79
cor202692	IFNA10	AC013733.1	0.756677277193621	3.35715647939795e-56
cor206992	IFNA10	LINC01923	0.540936623401207	6.76728086049103e-24
cor215592	IFNA10	LINC01921	0.838344749460025	1.89156829960862e-79
cor253792	IFNA10	AC104445.1	0.667136953344439	1.75464870920447e-39
cor273592	IFNA10	AC010181.2	0.610773302929207	1.18285206424052e-31
cor315592	IFNA10	LINC02364	0.838344749460026	1.89156829960841e-79
cor324992	IFNA10	AC107396.1	0.620999572960318	5.89007700556233e-33
cor348092	IFNA10	AC105362.1	0.535275947085238	2.41175851582668e-23
cor353592	IFNA10	AC092435.3	0.735665932923936	1.14160314508848e-51
cor3552108	IFNA10	AC112242.1	0.657946027761428	4.32577887712834e-38
cor357992	IFNA10	AC096736.1	0.838344749460026	1.89156829960841e-79
cor375392	IFNA10	AC010451.2	0.553602988228573	3.60540672263582e-25
cor405492	IFNA10	LINC01455	0.838344749460026	1.89156829960841e-79
cor425692	IFNA10	AC034228.2	0.543008861294619	4.2242573401825e-24
cor4782108	IFNA10	AL583854.1	0.6520990983682	3.13613421927982e-37
cor481892	IFNA10	AL135908.1	0.65037306024463	5.5814444079825e-37
cor4851131	IFNA10	AL355357.1	0.571642520279213	4.43443845991856e-27
cor498592	IFNA10	AL354936.1	0.662746243793675	8.22741821523278e-39
cor522492	IFNA10	AC073094.1	0.777794904268086	3.02707228653354e-61
cor545892	IFNA10	AC092848.1	0.632879763515799	1.56674732658553e-34
cor551592	IFNA10	AC006013.1	0.565886031900551	1.85824034582883e-26
cor582492	IFNA10	AC073336.1	0.529108450642804	9.3746924145188e-23
cor640792	IFNA10	AC090539.1	0.55129118424312	6.21488454218212e-25
cor660692	IFNA10	AC104211.3	0.621858940096681	4.55454668739277e-33
cor673692	IFNA10	AC090193.1	0.549400090248223	9.67198606146452e-25
cor6801131	IFNA10	AC100807.1	0.635625835927034	6.62358943138525e-35
cor693992	IFNA10	AL353811.1	0.548825406061434	1.10572343542575e-24
cor754692	IFNA10	AC055878.1	0.838344749460026	1.89156829960841e-79
cor7612116	IFNA10	AC090720.1	0.566448168251398	1.61760215884916e-26
cor785992	IFNA10	AP001922.2	0.838344749460026	1.89156829960841e-79
cor799592	IFNA10	AP003100.1	0.781853997912723	2.80150484379544e-62
cor818992	IFNA10	LINC02665	0.746006638619458	7.64058510727245e-54
cor8202108	IFNA10	AL583859.1	0.666736422932438	2.02246357500384e-39
cor840592	IFNA10	AL353784.1	0.657871365723918	4.4378365567018e-38
cor840992	IFNA10	AL355314.2	0.838344749460026	1.89156829960841e-79
cor916892	IFNA10	LDHAL6CP	0.538824428719791	1.09036774301036e-23
cor9422108	IFNA10	AC010183.2	0.574562668729008	2.1206879123447e-27
cor942392	IFNA10	LINC02459	0.838344749460026	1.89156829960841e-79
cor942992	IFNA10	AC078880.1	0.529432352518685	8.73556226176988e-23
cor9461131	IFNA10	LINC02423	0.68897638327159	5.35642049325569e-43
cor9552108	IFNA10	AC130404.1	0.517521736802855	1.11585667652908e-21
cor960492	IFNA10	LINC00388	0.723638313828798	2.89317652689501e-49
cor984892	IFNA10	LINC00446	0.742750780314047	3.79318830617718e-53
cor987492	IFNA10	LINC00560	0.661361901696025	1.33198707792039e-38
cor1038492	IFNA10	LINC01148	0.541647597257594	5.75910025250062e-24
cor1038792	IFNA10	AL157688.1	0.599659176670434	2.72989812484012e-30
cor1060592	IFNA10	GABRG3-AS1	0.520738428210199	5.66378733453851e-22
cor1085992	IFNA10	RORA-AS2	0.517800705923594	1.05242530919068e-21
cor1115892	IFNA10	AC087633.1	0.55665365197941	1.74609241124799e-25
cor1164992	IFNA10	LINC00273	0.54167560549948	5.72257236501157e-24
cor1172092	IFNA10	CASC22	0.565602195106327	1.9928286196041e-26
cor1269492	IFNA10	LINC02089	0.640431711252258	1.43731303658723e-35
cor1301592	IFNA10	AP005202.2	0.596936878043932	5.78092176744923e-30
cor1302092	IFNA10	AP005210.1	0.55585835412706	2.1109080947561e-25
cor1332692	IFNA10	LINC01903	0.63422850887516	1.02760186308839e-34
cor1343892	IFNA10	PRNT	0.617309094894277	1.7611443835817e-32
cor13722108	IFNA10	AL157414.2	0.703800569118913	1.44511716804895e-45
cor1408892	IFNA10	AC093074.1	0.649303199151032	7.9635766592063e-37
cor1410592	IFNA10	AC011474.3	0.753469901680292	1.76667197598815e-55
cor1450492	IFNA10	TSPY5P	0.570208682404569	6.35295748897466e-27
cor14552108	IFNA10	AP000542.3	0.623051619875483	3.1833169953533e-33
cor1470392	IFNA10	AL008638.4	0.807614029781956	2.1254080242044e-69
cor1475692	IFNA10	AL008723.1	0.698717563773665	1.14428549442891e-44
cor569309	IFNA14	NBPF5P	0.594738114571555	1.05420523868675e-29
cor257494	IFNA14	CADM2-AS2	0.639302059069398	2.06339628182505e-35
cor750694	IFNA14	LINC02548	0.516926084664963	1.26415577630195e-21
cor496595	IFNA16	AL357514.1	0.587205387031454	7.97688330259941e-29
cor694995	IFNA16	LINC01242	0.519903251196888	6.75883341439576e-22
cor702095	IFNA16	BX664718.1	0.50849280165437	7.20694177567357e-21
cor1359895	IFNA16	AL050349.1	0.524725769656547	2.41923437025876e-22
cor1411995	IFNA16	AC011525.2	0.635898516080508	6.07797370923998e-35
cor205696	IFNA17	LINC01790	0.8111004077865	1.91018070935702e-70
cor918696	IFNA17	LINC02231	0.501411717351764	2.99566118477049e-20
cor942596	IFNA17	AC010177.1	0.501962409289363	2.68465167708054e-20
cor1106596	IFNA17	AC136698.1	0.67554019215593	8.46118875237687e-41
cor11231135	IFNA17	OR4F13P	0.564938361932511	2.34628182061783e-26
cor1061508	IFNG	PIK3CD-AS1	0.580737636897382	4.34904239791296e-28
cor267401	IFNG	AC004865.2	0.561390211771411	5.58080110547972e-26
cor502401	IFNG	GBP1P1	0.637432425193674	3.74145005580344e-35
cor804401	IFNG	FCGR2C	0.540559010746354	7.37151449659466e-24
cor1178401	IFNG	CHRM3-AS2	0.612318340910678	7.57070556894105e-32
cor1296401	IFNG	LINC01871	0.690537497751499	2.92174486314817e-43
cor1450401	IFNG	AC006369.1	0.504756834032407	1.53458762516668e-20
cor1474401	IFNG	AC083949.1	0.561458622059967	5.48887870679998e-26
cor1661138	IFNG	LINC01943	0.669800416306735	6.78432101671367e-40
cor177699	IFNG	AC017002.3	0.518784295304328	8.5583222498535e-22
cor187799	IFNG	AC011893.1	0.573361462166683	2.87504837584813e-27
cor2023102	IFNG	LINC01934	0.716364748877368	7.14893442093907e-48
cor2111140	IFNG	LINC01857	0.504923375915633	1.48403813206687e-20
cor2163102	IFNG	CXCR2P1	0.758270213788544	1.45752440426979e-56
cor238699	IFNG	LINC02084	0.579751326925564	5.61410446764865e-28
cor263599	IFNG	ZBTB20-AS1	0.555541491161946	2.27634734428913e-25
cor3203102	IFNG	AC096734.1	0.639026988454237	2.25278869331864e-35
cor330699	IFNG	LINC01094	0.512993738693853	2.8635545758265e-21
cor393999	IFNG	AC022126.1	0.659563737375601	2.48100985633799e-38
cor394799	IFNG	AC034238.1	0.558591577708346	1.09735628711579e-25
cor426099	IFNG	C5orf56	0.558426792748317	1.14169885640104e-25
cor455999	IFNG	AL357054.4	0.501592737344842	2.88970729311646e-20
cor4741138	IFNG	HLA-DRB6	0.51216753566528	3.3957163468893e-21
cor4742115	IFNG	HLA-DQB1-AS1	0.521942604034136	4.38583521466962e-22
cor503699	IFNG	AL591468.1	0.673920427845243	1.52977525758127e-40
cor521799	IFNG	AC147651.4	0.575116344526518	1.84235316576207e-27
cor5393102	IFNG	AC006033.2	0.59145746509398	2.56175828034645e-29
cor539499	IFNG	TRG-AS1	0.741374563060934	7.41293341257662e-53
cor542499	IFNG	AC004847.1	0.65719521010574	5.59261160007376e-38
cor552899	IFNG	NCF1B	0.640358737666033	1.47134726605595e-35
cor555499	IFNG	AC004921.1	0.58152442849273	3.54541934091049e-28
cor577499	IFNG	TRBV11-2	0.550049017108515	8.31266147195079e-25
cor580799	IFNG	LINC00996	0.555998030654703	2.04180000143239e-25
cor586799	IFNG	AL683807.1	0.513128374687036	2.7849877030429e-21
cor592899	IFNG	LINC01281	0.557009787650618	1.60359888866387e-25
cor5993102	IFNG	AL590764.1	0.620687226568752	6.46584236126501e-33
cor606699	IFNG	AL023653.1	0.520460644232727	6.00707142820407e-22
cor6082115	IFNG	LINC00892	0.613664200065224	5.12216522114195e-32
cor630899	IFNG	LINC02099	0.547774464755166	1.41144108900083e-24
cor675499	IFNG	LINC00861	0.522763552373008	3.68202655869661e-22
cor679999	IFNG	AC079015.1	0.571564531927822	4.52221078855249e-27
cor722099	IFNG	AL162414.1	0.586052223095732	1.08234619072629e-28
cor7333102	IFNG	DBH-AS1	0.67212141904802	2.94016986372367e-40
cor736499	IFNG	C9orf139	0.55483916862252	2.68996401516556e-25
cor745899	IFNG	GVINP1	0.691421585848627	2.06931304506097e-43
cor797099	IFNG	CASP17P	0.614361073269866	4.18092772392724e-32
cor873099	IFNG	AC026369.3	0.593976804271886	1.29659443683391e-29
cor8843102	IFNG	LINC02446	0.805829009223087	7.16025314907459e-69
cor901699	IFNG	AC119044.1	0.588131500308867	6.23751105757003e-29
cor901799	IFNG	PCED1B-AS1	0.715919310434852	8.67199675496641e-48
cor9021139	IFNG	LINC02416	0.543424060530539	3.84213608610254e-24
cor939899	IFNG	USP30-AS1	0.638571481090777	2.60489407472652e-35
cor948699	IFNG	AC069209.1	0.542745334318101	4.48596817642632e-24
cor966799	IFNG	LINC00544	0.525063714391913	2.24979361457645e-22
cor9673102	IFNG	LINC00426	0.672555322339083	2.51257550175099e-40
cor10381138	IFNG	LINC02328	0.507751909985121	8.37850162021299e-21
cor1039599	IFNG	LINC01146	0.563997192446195	2.95557453844533e-26
cor1046099	IFNG	LINC02325	0.527795678590394	1.24712538544721e-22
cor1144599	IFNG	AC109446.3	0.541999878551061	5.3159279708876e-24
cor11522115	IFNG	LINC02195	0.745208868081071	1.13400453555535e-53
cor1156999	IFNG	AC012645.3	0.547739249231364	1.4230125966297e-24
cor11703102	IFNG	AC007728.2	0.615503411212525	2.99397136961162e-32
cor1247699	IFNG	AC022706.1	0.506906427153504	9.94539163296999e-21
cor12481138	IFNG	AC015911.3	0.674446219294484	1.26275449355486e-40
cor12492115	IFNG	AC244100.1	0.510320558369725	4.96237928319148e-21
cor1249699	IFNG	AC243829.4	0.760867110628924	3.68819451380308e-57
cor1258999	IFNG	AC008105.3	0.535061435548636	2.5295598019873e-23
cor1271799	IFNG	AC004687.1	0.54302979519479	4.20412483271189e-24
cor14222115	IFNG	AC005515.1	0.641150601732497	1.14097602748658e-35
cor14243102	IFNG	AC243960.1	0.686644647925687	1.31510307520703e-42
cor1440699	IFNG	KIR3DX1	0.517344480427289	1.15810052043557e-21
cor1440999	IFNG	LILRP2	0.567412981852772	1.27417208290181e-26
cor1457899	IFNG	LINC00528	0.542719182289552	4.51279533927573e-24
cor1469699	IFNG	MIAT	0.517578888673738	1.10256236007629e-21
cor14823102	IFNG	AL031846.1	0.678615338314385	2.7201456245423e-41
cor1492099	IFNG	U62317.4	0.531920465725997	5.06548363613098e-23
cor1498099	IFNG	AF127936.1	0.550898752409285	6.81386576625483e-25
cor15031138	IFNG	LINC01684	0.508423297367979	7.30961518064041e-21
cor1503999	IFNG	LINC00158	0.658086997484481	4.12177736901838e-38
cor15041138	IFNG	MIR155HG	0.696568344594683	2.70913371483675e-44
cor15094100	IFNAR1	IL10RB-DT	0.506786614808079	1.01895770909792e-20
cor15094101	IFNAR2	IL10RB-DT	0.606431495611096	4.09131270922451e-31
cor2104107	IFNGR1	MYOSLID	0.540995917469178	6.67694346751923e-24
cor4969102	IFNGR1	LINC02541	0.578564850994242	7.62384371382527e-28
cor8378102	IFNGR1	AC245041.2	0.540518822111389	7.43887020742205e-24
cor11136102	IFNGR1	AC091544.4	-0.51381932930419	2.41397566688425e-21
cor12267102	IFNGR1	KRT16P4	0.534790501874967	2.68647337925823e-23
cor5394105	JAK2	TRG-AS1	0.530202836160184	7.38262837808842e-23
cor7458105	JAK2	GVINP1	0.597759672246703	4.6114629454311e-30
cor7661144	JAK2	AC090559.1	0.516774870810671	1.30479122271524e-21
cor14980105	JAK2	AF127936.1	0.509298971147827	6.11491998802713e-21
cor15155105	JAK2	AP001610.1	0.538200966919559	1.25441793426614e-23
cor1061702	JAK3	PIK3CD-AS1	0.540000931912492	8.36304729590473e-24
cor267408	JAK3	AC004865.2	0.618894444889379	1.10211938477108e-32
cor475408	JAK3	LINC01781	0.510077819170403	5.21517624810174e-21
cor594408	JAK3	AL365361.1	0.556663319813507	1.74206423668932e-25
cor797408	JAK3	AL121985.1	0.587356447347649	7.66359724031024e-29
cor804408	JAK3	FCGR2C	0.531948059626599	5.03483455760565e-23
cor1140408	JAK3	LINC00582	0.542923012935006	4.30781757110411e-24
cor1178408	JAK3	CHRM3-AS2	0.588645940924052	5.43907722303385e-29
cor1296408	JAK3	LINC01871	0.620484668044086	6.86859542328079e-33
cor1399408	JAK3	AC104699.1	0.532892491565178	4.08911437273395e-23
cor1450408	JAK3	AC006369.1	0.578107531818083	8.57536194135423e-28
cor1661145	JAK3	LINC01943	0.666965371567507	1.86478729215124e-39
cor1663109	JAK3	AC133644.2	0.55387835880384	3.37802885542534e-25
cor1685106	JAK3	AC021188.1	0.533006688712575	3.98735162757504e-23
cor1776106	JAK3	AC017002.3	0.596307014415202	6.86986675708102e-30
cor1877106	JAK3	AC011893.1	0.509837206920909	5.47825115333094e-21
cor1898106	JAK3	ZEB2-AS1	0.517753421846598	1.06292109467755e-21
cor2023109	JAK3	LINC01934	0.662101055210425	1.03019446907732e-38
cor2111147	JAK3	LINC01857	0.544061016013222	3.32117028206631e-24
cor2163109	JAK3	CXCR2P1	0.557042700762335	1.59102388274594e-25
cor2386106	JAK3	LINC02084	0.531655331111461	5.36949847050643e-23
cor2444106	JAK3	AC098613.1	0.556241795955214	1.92649494164071e-25
cor2544106	JAK3	LINC00877	0.507989862267509	7.98314973703518e-21
cor2635106	JAK3	ZBTB20-AS1	0.590329863032981	3.46788488582744e-29
cor3556106	JAK3	LINC02273	0.538652062479656	1.13348023216907e-23
cor3947106	JAK3	AC034238.1	0.564731521898005	2.46855079700098e-26
cor4260106	JAK3	C5orf56	0.527374330451437	1.366406728085e-22
cor5034106	JAK3	LINC02539	0.505940237022408	1.20907776821968e-20
cor5217106	JAK3	AC147651.4	0.591628178405728	2.44669990077781e-29
cor5393109	JAK3	AC006033.2	0.512348725983297	3.27125498306145e-21
cor5394106	JAK3	TRG-AS1	0.661459937503297	1.28741625478717e-38
cor5424106	JAK3	AC004847.1	0.621803057086356	4.63145824017621e-33
cor5528106	JAK3	NCF1B	0.630357643900297	3.42855106741472e-34
cor5554106	JAK3	AC004921.1	0.512043995057188	3.48323733605701e-21
cor5634106	JAK3	AC007384.1	0.508102580110182	7.80233519361128e-21
cor5774106	JAK3	TRBV11-2	0.542761036996701	4.46993569025796e-24
cor5807106	JAK3	LINC00996	0.585521037762114	1.24519562988771e-28
cor5928106	JAK3	LINC01281	0.597909268030889	4.42549365129351e-30
cor5993109	JAK3	AL590764.1	0.659067859626367	2.94303052294023e-38
cor6066106	JAK3	AL023653.1	0.501213879962246	3.11583038528083e-20
cor6082122	JAK3	LINC00892	0.590970521631634	2.9201139230521e-29
cor6308106	JAK3	LINC02099	0.520155668368568	6.40756898365078e-22
cor6754106	JAK3	LINC00861	0.681939950115146	7.85166303438091e-42
cor7133109	JAK3	AL606807.1	0.556349791105836	1.8774865019324e-25
cor7333109	JAK3	DBH-AS1	0.646519422435395	1.99462249108435e-36
cor7364106	JAK3	C9orf139	0.615533766086971	2.96746677926133e-32
cor7458106	JAK3	GVINP1	0.664447395027977	4.53535072089251e-39
cor7737106	JAK3	AP003774.4	0.542137210664851	5.15241959063408e-24
cor7970106	JAK3	CASP17P	0.6711668922925	4.15061593904992e-40
cor8843109	JAK3	LINC02446	0.654555331079812	1.37184162975359e-37
cor9016106	JAK3	AC119044.1	0.627906993994876	7.28781003362409e-34
cor9017106	JAK3	PCED1B-AS1	0.75347012390777	1.76647028604305e-55
cor9209106	JAK3	LINC02384	0.60287583988023	1.11451661050821e-30
cor9211147	JAK3	AC008033.3	0.518799287316495	8.53134673710746e-22
cor9398106	JAK3	USP30-AS1	0.5505382318445	7.41409661354e-25
cor9673109	JAK3	LINC00426	0.722379027473194	5.07814013497558e-49
cor10044106	JAK3	AL133371.2	0.505013227760496	1.45744987638815e-20
cor10395106	JAK3	LINC01146	0.529698274543743	8.24307860991626e-23
cor10460106	JAK3	LINC02325	0.553837698426258	3.4106908331562e-25
cor10550106	JAK3	FAM30A	0.562595108771792	4.16305616767091e-26
cor11326106	JAK3	AC108134.3	0.588415778820493	5.78299189218185e-29
cor11445106	JAK3	AC109446.3	0.644191390226312	4.26731390454326e-36
cor11522122	JAK3	LINC02195	0.636801312482441	4.56964626558586e-35
cor11547106	JAK3	RRN3P2	0.561854392844127	4.98565623273953e-26
cor11557106	JAK3	AC009133.3	0.510569972050815	4.71519446157264e-21
cor11569106	JAK3	AC012645.3	0.694320479002531	6.6187306838684e-44
cor11703109	JAK3	AC007728.2	0.518012440805855	1.00666344991679e-21
cor11955106	JAK3	AC099524.1	0.565274752537309	2.16006649701988e-26
cor12246106	JAK3	TBC1D27P	0.527864371668987	1.22867613392188e-22
cor12481145	JAK3	AC015911.3	0.665507428376726	3.12303098664687e-39
cor12496106	JAK3	AC243829.4	0.623597766276068	2.70034999688611e-33
cor12539106	JAK3	AC004585.1	0.532892913404809	4.08873379838541e-23
cor12589106	JAK3	AC008105.3	0.616554438903645	2.19932931693452e-32
cor12717106	JAK3	AC004687.1	0.606609400617462	3.88993696754277e-31
cor13608106	JAK3	FO393401.1	0.581982024368231	3.14741583989135e-28
cor14242122	JAK3	LINC01480	0.582353607319831	2.85693954961204e-28
cor14243109	JAK3	AC243960.1	0.697472527273066	1.88698275354848e-44
cor14248106	JAK3	AC010247.2	0.560207767238642	7.43199514223441e-26
cor14578106	JAK3	LINC00528	0.66777041211726	1.40096581217161e-39
cor14696106	JAK3	MIAT	0.518850103802708	8.4405324699716e-22
cor14823109	JAK3	AL031846.1	0.565720943207735	1.93539002936794e-26
cor14900106	JAK3	C22orf34	0.517378579513833	1.1498535442661e-21
cor15203109	JAK3	ITGB2-AS1	0.644189093095062	4.27050352292478e-36
cor502500	STAT1	GBP1P1	0.698133058762141	1.44763127331878e-44
cor1289500	STAT1	NRIR	0.569330817089852	7.9103341981709e-27
cor1296500	STAT1	LINC01871	0.512064373145406	3.46864935303087e-21
cor1474500	STAT1	AC083949.1	0.529246944531511	9.09596597098151e-23
cor1661147	STAT1	LINC01943	0.500356974387628	3.69343432540466e-20
cor2023111	STAT1	LINC01934	0.51890652566512	8.34081536129786e-22
cor2163111	STAT1	CXCR2P1	0.689618766310688	4.1759873608584e-43
cor2208108	STAT1	AC009950.1	0.526527891756157	1.64098618147734e-22
cor3203111	STAT1	AC096734.1	0.512779969905678	2.99280203230792e-21
cor3306108	STAT1	LINC01094	0.501793421663011	2.77654867484497e-20
cor3829108	STAT1	LINC02100	0.516466609703942	1.39165230513518e-21
cor4741147	STAT1	HLA-DRB6	0.511130779815667	4.20279238520914e-21
cor4744108	STAT1	PSMB8-AS1	0.524835298142037	2.36298612645003e-22
cor5036108	STAT1	AL591468.1	0.589132964776483	4.77651898887575e-29
cor5217108	STAT1	AC147651.4	0.527341863933241	1.37605062766028e-22
cor5394108	STAT1	TRG-AS1	0.588560867948211	5.5637775573012e-29
cor5424108	STAT1	AC004847.1	0.550217192461963	7.99227406829005e-25
cor5528108	STAT1	NCF1B	0.535785020095738	2.1533941486442e-23
cor6308108	STAT1	LINC02099	0.510660091237388	4.62889382438333e-21
cor7458108	STAT1	GVINP1	0.565879152695103	1.86139372896659e-26
cor8843111	STAT1	LINC02446	0.639636461579837	1.85424147650997e-35
cor9017108	STAT1	PCED1B-AS1	0.520664329835231	5.75342174674813e-22
cor9398108	STAT1	USP30-AS1	0.602776440248854	1.1459749309481e-30
cor10395108	STAT1	LINC01146	0.511143431371498	4.19188887401322e-21
cor11522124	STAT1	LINC02195	0.60400239182883	8.1242553823266e-31
cor11703111	STAT1	AC007728.2	0.533511784826074	3.56636665974661e-23
cor12481147	STAT1	AC015911.3	0.554884637288355	2.66107714832141e-25
cor12496108	STAT1	AC243829.4	0.579761565643637	5.59926887733523e-28
cor14222124	STAT1	AC005515.1	0.723307868875675	3.35443683757674e-49
cor14823111	STAT1	AL031846.1	0.549509061453954	9.42931809007346e-25
cor14920108	STAT1	U62317.4	0.529811485633	8.04180767621077e-23
cor14921148	STAT1	U62317.1	0.549232772417758	1.00566161836477e-24
cor14980108	STAT1	AF127936.1	0.516485551148871	1.38615470879097e-21
cor15039108	STAT1	LINC00158	0.528904171274797	9.80123319176659e-23
cor15041147	STAT1	MIR155HG	0.55392751346154	3.33895500070815e-25
cor15155108	STAT1	AP001610.1	0.50407493298119	1.75982514807705e-20
cor220501	STAT2	AL445490.1	0.533729926508369	3.39838421921245e-23
cor1289501	STAT2	NRIR	0.570875265642476	5.37630060312649e-27
cor1296501	STAT2	LINC01871	0.504891782171201	1.49350002248768e-20
cor2163112	STAT2	CXCR2P1	0.513758083376708	2.44479396759207e-21
cor2208109	STAT2	AC009950.1	0.525646414871608	1.98465561719798e-22
cor4744109	STAT2	PSMB8-AS1	0.522468784771343	3.9209073589954e-22
cor5394109	STAT2	TRG-AS1	0.507148708459659	9.46906479892559e-21
cor6778109	STAT2	AC087341.1	-0.523056869015076	3.45855916300366e-22
cor8843112	STAT2	LINC02446	0.532375056846866	4.58319687348306e-23
cor9398109	STAT2	USP30-AS1	0.51631084915633	1.43768183299877e-21
[truncated: 509 more rows]
