# Supplementary material for: Identification and validation of a novel necroptosis-related prognostic signature in cervical squamous cell carcinoma and endocervical adenocarcinoma
Source: Front Oncol. 2022 Sep 16;12:1011000. doi: 10.3389/fonc.2022.1011000 (PMC9523405; doi:10.3389/fonc.2022.1011000)
Supplement: Supplementary Table 3 — Univariate Cox results of necroptosis-related lncRNAs. [file Table_3.csv]

	x
1	AL109918.1
2	AC093110.1
3	PMS2CL
4	AC004865.2
5	GBP1P1
6	AC021188.1
7	LINC01857
8	LINC02084
9	LINC01281
10	AL590764.1
11	LINC00861
12	AC079015.1
13	AL606807.1
14	CASP17P
15	LINC02446
16	PCED1B-AS1
17	USP30-AS1
18	LINC00426
19	LINC02325
20	LINC02285
21	MMP2-AS1
22	AC243829.4
23	FO393401.1
24	NAPSB
25	LINC00158
26	AC010542.5
27	AC009095.1
28	UBE2Q2P1
29	ZSCAN16-AS1
30	ZBTB20-AS1
31	AC096734.1
32	LINC00539
33	LINC01790
34	AC136698.1
35	AC099524.1
36	AC005332.4
