# Supplementary material for: Identification and validation of a novel necroptosis-related prognostic signature in cervical squamous cell carcinoma and endocervical adenocarcinoma
Source: Front Oncol. 2022 Sep 16;12:1011000. doi: 10.3389/fonc.2022.1011000 (PMC9523405; doi:10.3389/fonc.2022.1011000)
Supplement: Supplementary Table 4 — Lasso regression results of necroptosis-related lncRNAs. [file Table_4.csv]

	x
1	AL109918.1
2	PMS2CL
3	GBP1P1
4	AC021188.1
5	LINC01281
6	LINC02285
7	LINC00158
8	AC010542.5
9	AC009095.1
10	ZSCAN16-AS1
11	AC096734.1
12	LINC01790
13	AC136698.1
14	AC099524.1
15	AC005332.4
